# Supplementary material for: Gut microbiota and their metabolites contribute to the heterosis of breast muscle yield in broilers
Source: J Anim Sci Biotechnol. 2026 May 11;17:89. doi: 10.1186/s40104-026-01409-8 (PMC13159366; doi:10.1186/s40104-026-01409-8)
Supplement: Supplementary file 1 — Additional file 1: Table S1. Heterosis rates of microbial taxa in crossbred progeny. Table S2. Heterosis rate of metabolites in crossbred progeny. Table S3. Spearman correlation coefficients between nonadditive microorganisms and metabolites. Table S4. Significant correlations between nonadditive metabolites and associated genes in crossbred progeny. [file 40104_2026_1409_MOESM1_ESM.xlsx]

## Sheet: Table S1
Table S1. Heterosis rates of microbial taxa in crossbred progeny.
ASV_taxonomy	H%	P_value	Relative Abundance
d__Bacteria;p__Proteobacteria;c__Gammaproteobacteria;o__Enterobacterales;f__Enterobacteriaceae;__	-0.872676	7.51301e-14	0.00023391
d__Bacteria;p__Firmicutes;c__Clostridia;o__Clostridiales;f__Clostridiaceae;g__Clostridium_sensu_stricto_1	-0.766543	1.24484e-13	0.000252255
d__Bacteria;p__Proteobacteria;c__Gammaproteobacteria;o__Burkholderiales;f__Burkholderiaceae;g__Ralstonia	-0.83628	1.41928e-13	0.000519311
d__Bacteria;p__Firmicutes;c__Bacilli;o__Erysipelotrichales;f__Erysipelotrichaceae;__	-0.686061	1.54535e-13	0.000112046
d__Bacteria;p__Firmicutes;c__Clostridia;o__Lachnospirales;f__Lachnospiraceae;g__Shuttleworthia	-0.438508	2.10259e-13	0.00245089
d__Bacteria;p__Firmicutes;c__Clostridia;o__Lachnospirales;f__Lachnospiraceae;g__Lachnospiraceae_NK4A136_group	-0.615049	2.47988e-13	0.000935216
d__Bacteria;p__Bacteroidota;c__Bacteroidia;o__Bacteroidales;f__Muribaculaceae;g__Muribaculaceae	-0.882192	3.17014e-13	0.000828156
d__Bacteria;p__Firmicutes;c__Clostridia;o__Oscillospirales;f__Ruminococcaceae;g__Incertae_Sedis	1.26905	9.15352e-12	0.00473627
d__Bacteria;p__Actinobacteriota;c__Actinobacteria;o__Bifidobacteriales;f__Bifidobacteriaceae;g__Bifidobacterium	-0.841393	1.51862e-11	0.000424447
d__Bacteria;p__Firmicutes;c__Clostridia;o__Lachnospirales;f__Lachnospiraceae;g__GCA-900066575	1.3358	2.72139e-11	0.00407225
d__Bacteria;p__Firmicutes;c__Clostridia;o__Oscillospirales;f__Oscillospiraceae;g__uncultured	0.679837	3.72595e-11	0.00834392
d__Bacteria;p__Firmicutes;c__Bacilli;o__Lactobacillales;f__Streptococcaceae;g__Streptococcus	-0.710222	5.64522e-11	0.000319621
d__Bacteria;p__Firmicutes;c__Bacilli;o__Erysipelotrichales;f__Erysipelatoclostridiaceae;g__Erysipelatoclostridium	-0.371218	7.67167e-11	0.00672894
d__Bacteria;p__Firmicutes;c__Clostridia;o__Lachnospirales;f__Lachnospiraceae;g__Roseburia	-0.477444	1.02632e-10	0.000310565
d__Bacteria;p__Firmicutes;c__Clostridia;o__Peptostreptococcales-Tissierellales;f__Peptostreptococcaceae;g__Romboutsia	-0.556049	1.15856e-10	0.00043176
d__Bacteria;p__Firmicutes;c__Clostridia;o__Lachnospirales;f__Lachnospiraceae;__	1.27612	1.93996e-10	0.0421654
d__Bacteria;p__Bacteroidota;c__Bacteroidia;o__Bacteroidales;f__Bacteroidaceae;g__Bacteroides	-0.345533	2.15688e-10	0.113615
d__Bacteria;p__Firmicutes;c__Clostridia;o__Clostridia_vadinBB60_group;f__Clostridia_vadinBB60_group;g__Clostridia_vadinBB60_group	-0.317439	3.72772e-10	0.0166901
d__Bacteria;p__Firmicutes;c__Clostridia;o__Oscillospirales;f__Ruminococcaceae;g__uncultured	0.826013	4.58971e-10	0.0176904
d__Bacteria;p__Firmicutes;c__Clostridia;o__Oscillospirales;f__Ruminococcaceae;g__Ruminococcus	0.892001	1.03937e-09	0.00418599
d__Bacteria;p__Bacteroidota;c__Bacteroidia;o__Bacteroidales;f__Rikenellaceae;g__Alistipes	-0.360479	1.16453e-09	0.0759738
d__Bacteria;p__Firmicutes;c__Clostridia;o__Oscillospirales;f__Oscillospiraceae;g__Colidextribacter	0.58464	1.25146e-09	0.00793042
d__Bacteria;p__Firmicutes;c__Clostridia;o__Oscillospirales;f__Butyricicoccaceae;g__Butyricicoccus	1.63003	1.32361e-09	0.0134031
d__Bacteria;p__Firmicutes;c__Clostridia;o__Lachnospirales;f__Lachnospiraceae;g__[Ruminococcus]_torques_group	0.722671	1.67938e-09	0.0456637
d__Bacteria;p__Firmicutes;c__Clostridia;o__Clostridia_UCG-014;f__Clostridia_UCG-014;g__Clostridia_UCG-014	-0.287759	1.90952e-09	0.0515289
d__Bacteria;p__Firmicutes;c__Clostridia;o__Eubacteriales;f__Anaerofustaceae;g__Anaerofustis	0.847126	2.66459e-09	0.000467566
d__Bacteria;p__Firmicutes;c__Clostridia;o__Oscillospirales;f__Ruminococcaceae;__	1.03887	2.77147e-09	0.0143066
d__Bacteria;p__Firmicutes;c__Clostridia;o__Oscillospirales;f__Ruminococcaceae;g__Negativibacillus	0.830492	3.31011e-09	0.00452265
d__Bacteria;p__Firmicutes;c__Clostridia;o__Lachnospirales;f__Lachnospiraceae;g__Anaerostipes	1.84882	4.51197e-09	0.00174406
d__Bacteria;p__Firmicutes;c__Bacilli;o__Lactobacillales;f__Lactobacillaceae;g__Lactobacillus	-0.375734	5.70595e-09	0.0120111
d__Bacteria;p__Firmicutes;c__Clostridia;o__Lachnospirales;f__Lachnospiraceae;g__[Eubacterium]_hallii_group	1.89078	6.57715e-09	0.00691253
d__Bacteria;p__Firmicutes;c__Clostridia;o__Lachnospirales;f__Lachnospiraceae;g__CAG-56	2.21524	6.63115e-09	0.000587664
d__Bacteria;p__Firmicutes;c__Clostridia;o__Oscillospirales;f__Oscillospiraceae;g__Flavonifractor	0.561905	1.05184e-08	0.00263114
d__Bacteria;p__Firmicutes;c__Clostridia;o__Oscillospirales;__;__	2.16143	1.09298e-08	0.000232756
d__Bacteria;p__Firmicutes;c__Bacilli;o__Erysipelotrichales;f__Erysipelotrichaceae;g__Merdibacter	0.697686	1.55873e-08	0.00162636
d__Bacteria;p__Firmicutes;c__Clostridia;o__Oscillospirales;f__Ruminococcaceae;g__Anaerofilum	4.74646	1.83975e-08	0.00318316
d__Bacteria;p__Firmicutes;c__Clostridia;o__Lachnospirales;f__Lachnospiraceae;g__Anaerostignum	0.882292	2.43176e-08	0.000184301
d__Bacteria;p__Firmicutes;c__Clostridia;o__Christensenellales;f__Christensenellaceae;g__Christensenellaceae_R-7_group	0.435501	2.98866e-08	0.00964185
d__Bacteria;p__Firmicutes;c__Clostridia;o__Lachnospirales;f__Lachnospiraceae;g__[Ruminococcus]_gauvreauii_group	0.897839	4.6105e-08	0.000829757
d__Bacteria;p__Firmicutes;c__Clostridia;o__Lachnospirales;f__Defluviitaleaceae;g__Defluviitaleaceae_UCG-011	0.81444	6.35958e-08	0.00111982
d__Bacteria;p__Firmicutes;c__Clostridia;o__Oscillospirales;f__Ruminococcaceae;g__DTU089	0.69675	1.52798e-07	0.00137517
d__Bacteria;p__Cyanobacteria;c__Vampirivibrionia;o__Gastranaerophilales;f__Gastranaerophilales;g__Gastranaerophilales	2.00963	3.30706e-07	0.00303244
d__Bacteria;p__Firmicutes;c__Clostridia;o__Lachnospirales;f__Lachnospiraceae;g__Sellimonas	0.655731	4.07315e-07	0.00811248
d__Bacteria;p__Firmicutes;c__Clostridia;o__Peptococcales;f__Peptococcaceae;g__Peptococcus	1.13085	6.05079e-07	0.000150456
d__Bacteria;p__Firmicutes;c__Clostridia;o__Lachnospirales;f__Lachnospiraceae;g__UC5-1-2E3	0.752313	8.45965e-07	0.000718798
d__Bacteria;p__Firmicutes;c__Clostridia;o__Oscillospirales;f__Oscillospiraceae;__	0.489245	1.14456e-06	0.0052974
d__Bacteria;p__Firmicutes;c__Clostridia;o__Oscillospirales;f__Ruminococcaceae;g__Anaerotruncus	0.468963	1.5154e-06	0.0010181
d__Bacteria;p__Firmicutes;c__Clostridia;o__Lachnospirales;f__Lachnospiraceae;g__CHKCI001	1.44727	1.76673e-06	0.0143982
d__Bacteria;p__Firmicutes;c__Bacilli;o__Erysipelotrichales;f__Erysipelotrichaceae;g__uncultured	1.16346	2.00164e-06	0.00275792
d__Bacteria;p__Firmicutes;c__Clostridia;o__Peptostreptococcales-Tissierellales;f__Anaerovoracaceae;g__[Eubacterium]_nodatum_group	-0.281402	2.66409e-06	0.000303747
d__Bacteria;p__Bacteroidota;c__Bacteroidia;o__Bacteroidales;f__Rikenellaceae;g__Rikenella	-0.463678	2.7263e-06	0.00360921
d__Bacteria;p__Bacteroidota;c__Bacteroidia;o__Bacteroidales;f__Marinifilaceae;g__Odoribacter	-0.332718	2.9572e-06	0.00438127
d__Bacteria;p__Firmicutes;c__Clostridia;o__Oscillospirales;f__[Eubacterium]_coprostanoligenes_group;g__[Eubacterium]_coprostanoligenes_group	-0.319117	3.67098e-06	0.0149167
d__Bacteria;p__Firmicutes;c__Bacilli;o__Erysipelotrichales;f__Erysipelotrichaceae;g__Erysipelotrichaceae	0.606967	5.72874e-06	0.00947327
d__Bacteria;p__Firmicutes;c__Clostridia;o__Lachnospirales;f__Lachnospiraceae;g__Blautia	0.779317	7.64515e-06	0.0161567
d__Bacteria;p__Firmicutes;c__Clostridia;o__Oscillospirales;f__Ruminococcaceae;g__Faecalibacterium	0.344944	1.31368e-05	0.125485
d__Bacteria;p__Firmicutes;c__Clostridia;o__Oscillospirales;f__Butyricicoccaceae;g__UCG-009	0.482522	1.46314e-05	0.000550814
d__Bacteria;p__Firmicutes;c__Clostridia;o__Oscillospirales;f__Oscillospiraceae;g__UCG-005	0.410674	2.0287e-05	0.0239571
d__Bacteria;p__Firmicutes;c__Clostridia;o__Oscillospirales;f__Ruminococcaceae;g__Fournierella	3.95041	2.65567e-05	0.00402917
d__Bacteria;p__Firmicutes;c__Clostridia;o__Caldicoprobacterales;f__Caldicoprobacteraceae;g__Caldicoprobacter	-0.208661	2.77453e-05	0.000273997
d__Bacteria;p__Firmicutes;c__Bacilli;o__Lactobacillales;f__Catellicoccaceae;g__Catellicoccus	-0.454285	7.17597e-05	0.00201635
d__Bacteria;p__Firmicutes;c__Clostridia;o__Oscillospirales;f__Oscillospiraceae;g__Oscillibacter	0.251514	7.69912e-05	0.00233658
d__Bacteria;p__Firmicutes;c__Clostridia;o__Peptostreptococcales-Tissierellales;f__Anaerovoracaceae;g__Family_XIII_AD3011_group	0.336321	0.000100251	0.00102952
d__Bacteria;p__Firmicutes;c__Clostridia;o__Lachnospirales;f__Lachnospiraceae;g__Lachnospiraceae_FCS020_group	0.540517	0.000138149	0.00031532
d__Bacteria;p__Firmicutes;c__Clostridia;o__Lachnospirales;f__Lachnospiraceae;g__uncultured	-0.316778	0.000147976	0.000322471
d__Bacteria;p__Firmicutes;c__Clostridia;o__Peptococcales;f__Peptococcaceae;g__uncultured	-0.207274	0.000269606	0.000427991
d__Bacteria;p__Firmicutes;c__Clostridia;o__Lachnospirales;f__Lachnospiraceae;g__Lachnoclostridium	0.248973	0.000289553	0.00716358
d__Bacteria;p__Proteobacteria;c__Gammaproteobacteria;o__Enterobacterales;f__Enterobacteriaceae;g__Escherichia-Shigella	0.616323	0.00033	0.0352658
d__Bacteria;p__Firmicutes;c__Bacilli;o__Lactobacillales;f__Enterococcaceae;g__Enterococcus	-0.26661	0.000366297	0.00499772
d__Bacteria;p__Proteobacteria;c__Alphaproteobacteria;o__Rhodospirillales;f__uncultured;g__uncultured	-0.383565	0.000397955	0.00199433
d__Bacteria;p__Firmicutes;c__Bacilli;o__RF39;f__RF39;g__RF39	-0.191725	0.000612718	0.0207697
d__Bacteria;p__Desulfobacterota;c__Desulfovibrionia;o__Desulfovibrionales;f__Desulfovibrionaceae;g__uncultured	0.373263	0.000675785	0.000344434
d__Bacteria;p__Verrucomicrobiota;c__Verrucomicrobiae;o__Verrucomicrobiales;f__Akkermansiaceae;g__Akkermansia	-0.512789	0.000768264	0.00646477
d__Bacteria;p__Firmicutes;c__Incertae_Sedis;o__DTU014;f__DTU014;g__DTU014	-0.169627	0.000953307	0.000279541
d__Bacteria;p__Desulfobacterota;c__Desulfovibrionia;o__Desulfovibrionales;f__Desulfovibrionaceae;g__Desulfovibrio	1.21381	0.00104922	0.00227659
d__Bacteria;p__Firmicutes;c__Clostridia;o__Oscillospirales;f__Ruminococcaceae;g__Paludicola	0.313525	0.00115796	0.00132217
d__Bacteria;p__Firmicutes;c__Clostridia;o__Monoglobales;f__Monoglobaceae;g__Monoglobus	-0.146325	0.00346452	0.00108037
d__Bacteria;p__Firmicutes;c__Clostridia;o__Peptostreptococcales-Tissierellales;f__Anaerovoracaceae;__	0.297161	0.00645849	0.000201225
d__Bacteria;p__Firmicutes;c__Clostridia;o__Oscillospirales;f__Ruminococcaceae;g__Subdoligranulum	0.253461	0.00681636	0.0146029
d__Bacteria;p__Firmicutes;c__Clostridia;o__Lachnospirales;f__Lachnospiraceae;g__Marvinbryantia	0.325121	0.00719111	0.000734023
d__Bacteria;p__Firmicutes;c__Clostridia;o__Peptostreptococcales-Tissierellales;f__Anaerovoracaceae;g__[Eubacterium]_brachy_group	0.385075	0.00745741	0.000145899
d__Bacteria;p__Firmicutes;c__Bacilli;o__Bacillales;f__Bacillaceae;g__Bacillus	6.31753	0.00824108	0.00971311
d__Bacteria;p__Firmicutes;c__Clostridia;o__uncultured;f__uncultured;g__uncultured	0.159447	0.00875946	0.000411212
d__Bacteria;p__Desulfobacterota;c__Desulfovibrionia;o__Desulfovibrionales;f__Desulfovibrionaceae;g__Bilophila	-0.10633	0.013821	0.00880684
d__Bacteria;p__Firmicutes;c__Bacilli;o__Erysipelotrichales;f__Erysipelatoclostridiaceae;g__uncultured	-0.109443	0.0162736	0.00140159
d__Bacteria;p__Firmicutes;c__Clostridia;o__Clostridia;f__Hungateiclostridiaceae;g__uncultured	-0.128377	0.0203702	0.000277173
d__Bacteria;p__Campilobacterota;c__Campylobacteria;o__Campylobacterales;f__Helicobacteraceae;g__Helicobacter	-0.410623	0.0208748	0.00172085
d__Bacteria;p__Firmicutes;c__Clostridia;o__Oscillospirales;f__Ruminococcaceae;g__Pygmaiobacter	-0.171198	0.0245467	0.00394382
d__Bacteria;p__Firmicutes;c__Clostridia;__;__;__	-0.158483	0.0271223	0.00394807

## Sheet: Table S2
Table S2. Heterosis rate of metabolites in crossbred progeny
Metabolite	Super Class	H%	T_value	P_value
Clausarinol	Phenylpropanoids and polyketides	0.1307	7.53674	3.64e-11
N,N-Dimethylsphingosine	Organic nitrogen compounds	-0.0518	-5.42469	4.85e-07
Ximaosarcophytol B	Lipids and lipid-like molecules	0.0335	4.76363	7.25e-06
Enigmol	Organic nitrogen compounds	-0.0358	-4.74792	7.71e-06
13-Methoxy-Heneicosanoic Acid	Lipids and lipid-like molecules	-0.0957	-4.70451	9.15e-06
1-O-(2r-Hydroxy-4z-Octadecenyl)-Sn-Glycerol	Lipids and lipid-like molecules	-0.0356	-4.60602	1.34e-05
PE(0:0/16:0)	Lipids and lipid-like molecules	-0.025	-4.59701	1.39e-05
PE(17:0/0:0)	Lipids and lipid-like molecules	-0.0436	-4.5531	1.65e-05
1-O-(2r-Hydroxy-Octadecyl)-Sn-Glycerol	Lipids and lipid-like molecules	-0.0528	-4.48723	2.13e-05
1-Piperidinyloxy, 4-(((Dodecyloxy)Hydroxyphosphinyl)Oxy)-2,2,6,6-Tetramethyl-	Organic acids and derivatives	-0.0345	-4.41599	2.79e-05
Phe Asp Gly	Unclassified	0.0733	4.27595	4.73e-05
3,10-Dihydroxydecanoic Acid	Organic acids and derivatives	0.0798	4.22789	5.65e-05
Loperamide	Benzenoids	-0.0507	-4.19622	6.35e-05
2,7(14)-Illudadiene-10,15-Diol	Organic oxygen compounds	0.1233	4.19458	6.39e-05
N-(Eicosanoyl)-Homoserine Lactone	Organic acids and derivatives	-0.0832	-4.11649	8.51e-05
11-Hdohe	Lipids and lipid-like molecules	0.0982	4.07506	9.9e-05
C17 Sphinganine	Organic nitrogen compounds	-0.0266	-3.99145	0.000134
Medicagenate	Lipids and lipid-like molecules	0.0222	3.97809	0.00014
Zedoarondiol	Lipids and lipid-like molecules	0.0705	3.96047	0.000149
Berkeleylactone M	Lipids and lipid-like molecules	0.0682	3.94181	0.00016
Alanyltryptophan	Organic acids and derivatives	0.0344	3.94022	0.000161
Am-LPE(18:0/0:0)	Organic oxygen compounds	-0.0412	-3.89572	0.000188
MG(i-16:0/0:0/0:0)	Lipids and lipid-like molecules	-0.0183	-3.89014	0.000192
1-[(5-Amino-5-Carboxypentyl)Amino]-1-Deoxyfructose	Organic oxygen compounds	-0.0428	-3.86027	0.000213
MG(20:2(11Z,14Z)/0:0/0:0)	Lipids and lipid-like molecules	-0.0396	-3.85333	0.000218
PE(O-16:0/0:0)	Lipids and lipid-like molecules	-0.0527	-3.81931	0.000246
PC(P-20:0/0:0)	Lipids and lipid-like molecules	0.0701	3.75763	0.000304
3alpha,6alpha,12alpha-Trihydroxy-7-Oxo-5beta-Cholan-24-Oic Acid	Lipids and lipid-like molecules	0.0292	3.7455	0.000317
(3beta,15alpha,22s,24e)-3,15,22-Trihydroxylanosta-7,9(11),24-Trien-26-Oic Acid	Lipids and lipid-like molecules	0.0295	3.7211	0.000345
5alpha-Dihydrotesosterone	Lipids and lipid-like molecules	0.0566	3.71409	0.000353
12-Methoxyeicosanoic Acid	Lipids and lipid-like molecules	-0.0254	-3.7107	0.000357
19-Hydroxyprostaglandin H2(1-)	Lipids and lipid-like molecules	0.0249	3.7072	0.000362
Hepoxilin A3	Lipids and lipid-like molecules	0.046	3.67115	0.000409
Methyl Oxindole-3-Acetate	Organoheterocyclic compounds	-0.0226	-3.66728	0.000415
11,12-Dihydroxy Arachidic Acid	Lipids and lipid-like molecules	-0.0194	-3.65838	0.000427
20s-Hydroxycholest-4-En-3,16-Dione	Lipids and lipid-like molecules	0.1043	3.64624	0.000445
3beta,5alpha,6beta-Trihydroxycholestan-(25r)26-Oic Acid	Lipids and lipid-like molecules	0.0212	3.63891	0.000456
Phenyl-Alanine	Organic acids and derivatives	-0.0232	-3.63355	0.000465
2-Hydroxy-3-(3,4-Dihydroxyphenyl)Propanamide	Benzenoids	-0.0378	-3.6334	0.000465
PE(15:0/0:0)	Lipids and lipid-like molecules	-0.0195	-3.61528	0.000494
Atazanavir	Organic acids and derivatives	-0.0306	-3.6089	0.000505
Monoethyl Malonic Acid	Organic acids and derivatives	-0.0212	-3.59565	0.000528
12-Hydroxy-13-O-D-Glucuronoside-Octadec-9z-Enoate	Lipids and lipid-like molecules	-0.0487	-3.59255	0.000533
S-Cysteinosuccinic Acid	Organic acids and derivatives	-0.0202	-3.56469	0.000586
2,4-Dihydroxy-Butanoic Acid	Organic acids and derivatives	-0.0197	-3.54791	0.000619
Edulisin Vi	Phenylpropanoids and polyketides	-0.0452	-3.54788	0.000619
Manoalide	Lipids and lipid-like molecules	0.0397	3.54277	0.00063
Glutaric Acid	Organic acids and derivatives	-0.0218	-3.53927	0.000637
Tetrahca	Lipids and lipid-like molecules	0.0444	3.53756	0.000641
1alpha,15-Dihydroxymarasmene	Organoheterocyclic compounds	0.0311	3.50828	0.000706
Androsta-4,16-Dien-3-One	Lipids and lipid-like molecules	0.0247	3.50422	0.000716
2-Nonenoylglycine	Organic acids and derivatives	0.0756	3.49207	0.000745
23-Hydroxy-3-Oxocycloart-24-En-26-Oic Acid	Lipids and lipid-like molecules	0.0384	3.48193	0.00077
16beta,17-Dihydroxy-Ent-Kaurane-19-Oic Acid	Lipids and lipid-like molecules	0.0336	3.46235	0.000821
Pantothenic Acid	Organic oxygen compounds	-0.0073	-3.46097	0.000825
Dehydrocyanaropicrin	Lipids and lipid-like molecules	0.038	3.42081	0.000941
Tvp-1022	Benzenoids	-0.0381	-3.4199	0.000943
(25s)-Ergosta-7,24(28)-Diene-3beta,4alpha,6alpha,26-Tetraol	Lipids and lipid-like molecules	0.0299	3.41946	0.000945
Corey Pg-Lactone Diol	Lipids and lipid-like molecules	0.0218	3.40978	0.000975
PE(O-18:0/0:0)	Lipids and lipid-like molecules	-0.0357	-3.40158	0.001
5-Cholestene-3beta,7alpha,12alpha,24,25-Pentol	Lipids and lipid-like molecules	0.0189	3.38926	0.00104
1-(2-Methoxy-6z-Octadecenyl)-Sn-Glycero-3-Phosphoserine	Lipids and lipid-like molecules	-0.0424	-3.38867	0.00104
Asp Ile Glu	Organic acids and derivatives	0.087	3.38415	0.00106
1a,1b-Dihomo-15-Deoxy-Delta-12,14-Pgd2	Lipids and lipid-like molecules	0.0275	3.37178	0.0011
(2s)-3-Hydroxy-1-[(2s)-Pyrrolidine-2-Carbonyl]Pyrrolidine-2-Carboxylic Acid	Organic acids and derivatives	0.0434	3.36657	0.00112
MG(0:0/20:3(8Z,11Z,14Z)-2OH(5,6)/0:0)	Unclassified	0.0598	3.35457	0.00116
(Z)-7-Hexadecen-1,16-Olide	Phenylpropanoids and polyketides	0.0189	3.35544	0.00116
Carnosic Acid 12-Methyl Ether	Lipids and lipid-like molecules	0.0532	3.32897	0.00126
PE(O-18:1(9Z)/0:0)	Lipids and lipid-like molecules	-0.0258	-3.32467	0.00128
6-Maleimidocaproic Acid	Lipids and lipid-like molecules	-0.0205	-3.32392	0.00128
Etherolenic Acid	Lipids and lipid-like molecules	0.0328	3.29617	0.0014
12,13-Dihydroxy Stearic Acid	Lipids and lipid-like molecules	-0.0227	-3.29289	0.00142
Petromylidene A	Lipids and lipid-like molecules	0.0198	3.28821	0.00144
Riboflavin	Organoheterocyclic compounds	-0.0084	-3.24259	0.00166
Lubiminol	Lipids and lipid-like molecules	0.0391	3.23997	0.00168
Cystathionine Ketimine	Organic acids and derivatives	-0.0131	-3.23924	0.00168
Asparacemosone A	Lipids and lipid-like molecules	0.0569	3.22834	0.00174
Trimoprostil	Lipids and lipid-like molecules	-0.0131	-3.2145	0.00181
MG(16:0/0:0/0:0)	Lipids and lipid-like molecules	0.0274	3.21553	0.00181
2-O-Methyl-L-Fucose	Organic oxygen compounds	-0.042	-3.21109	0.00183
N-[(2r)-4-(Hydroxymethyl)-3-Oxo-1-Sulfanylhex-4-En-2-Yl]Acetamide	Organic oxygen compounds	-0.0375	-3.21021	0.00184
8-Cyclopentyl-3-(3-Fluoro-Propyl)-1-Propyl-3,7-Dihydro-Purine-2,6-Dione	Organoheterocyclic compounds	0.0252	3.19667	0.00192
Vanillic Acid	Benzenoids	-0.0147	-3.19598	0.00192
13-F4-Neurop	Lipids and lipid-like molecules	0.0421	3.19287	0.00194
(22e,24r)-3beta,5alpha,9alpha-Trihydroxyergosta-7,22-Dien-6-One	Lipids and lipid-like molecules	0.0412	3.19351	0.00194
7z,11z,13e-Hexadecatrienal	Lipids and lipid-like molecules	0.0132	3.19189	0.00195
PE(0:0/15:0)	Lipids and lipid-like molecules	-0.0167	-3.18938	0.00196
Leu Ser Ile	Organic acids and derivatives	0.0576	3.18936	0.00196
15(S)-Hpepe	Lipids and lipid-like molecules	0.0198	3.1888	0.00197
Fad	Nucleosides, nucleotides, and analogues	-0.0313	-3.18545	0.00199
4-Formylbenzoic Acid	Benzenoids	-0.0183	-3.18138	0.00201
Homovanillic Acid	Benzenoids	-0.0198	-3.17984	0.00202
Capric Acid	Lipids and lipid-like molecules	0.0415	3.18018	0.00202
Oscr#27	Lipids and lipid-like molecules	-0.0263	-3.17174	0.00207
Gly Gln Val	Unclassified	0.0475	3.16435	0.00212
(+)-Norushinsunine N-Oxide	Alkaloids and derivatives	0.031	3.15739	0.00217
(9s,10e,12z,15z)-9-Hydroxy-10,12,15-Octadecatrienoic Acid	Lipids and lipid-like molecules	0.0644	3.13732	0.0023
Gracilosulfate D	Lipids and lipid-like molecules	0.0272	3.13356	0.00233
Pro Leu Leu	Unclassified	0.0562	3.12818	0.00237
12-Oxo-Ltb4	Lipids and lipid-like molecules	0.0689	3.12512	0.00239
3-Keto Fusidic Acid	Lipids and lipid-like molecules	0.0285	3.12075	0.00242
Sphingosine	Organic nitrogen compounds	-0.0204	-3.11473	0.00247
Perezone	Lipids and lipid-like molecules	-0.0254	-3.1019	0.00257
2-Methyl-3-Ketovaleric Acid	Organic acids and derivatives	-0.0157	-3.07163	0.00282
N-(2-Amino-2-Oxoethyl)-2-Methylprop-2-Enamide	Organic acids and derivatives	0.0236	3.06523	0.00287
Ile Ile Asn	Organic acids and derivatives	-0.0447	-3.06069	0.00291
1-O-(2-Methoxy-4z-Hexadecenyl)-Sn-Glycero-3-Phosphocholine	Lipids and lipid-like molecules	-0.0409	-3.05748	0.00294
Alpha-Muricholic Acid	Lipids and lipid-like molecules	0.0188	3.05534	0.00296
12-Methoxyherbertene-1,2-Diol	Lipids and lipid-like molecules	-0.0362	-3.05227	0.00299
3-Methoxytyramine	Benzenoids	-0.0244	-3.04512	0.00305
Alpha-N-(3-Hydroxy-14-Methyl-Pentadecanoyl)-Ornithine	Organic acids and derivatives	-0.0267	-3.0382	0.00311
5z,8z,11z-Eicosatrienedioic Acid	Lipids and lipid-like molecules	0.0431	3.03726	0.00312
19-Hydroxydeoxycorticosterone	Lipids and lipid-like molecules	0.0308	3.03517	0.00314
3alpha-Corosolic Acid	Lipids and lipid-like molecules	0.023	3.02773	0.00321
Ser Val Trp	Unclassified	0.0329	3.02664	0.00322
Prolylphenylalanine	Organic acids and derivatives	0.033	3.02611	0.00323
Pelrinone	Organoheterocyclic compounds	0.0537	3.02142	0.00328
N-Carboxyacetyl-D-Phenylalanine	Organic acids and derivatives	0.0368	3.02127	0.00328
Myrrhanol B	Lipids and lipid-like molecules	-0.0264	-3.01561	0.00333
(9e)-9-Nitrooctadec-9-Enoylcarnitine	Lipids and lipid-like molecules	0.0281	3.00405	0.00345
Farnesyl Acetone	Unclassified	0.0369	2.99968	0.0035
Ala Tyr Thr	Organic acids and derivatives	-0.0638	-2.99911	0.0035
24-Methylcholestanol Ferulate	Lipids and lipid-like molecules	-0.0346	-2.98719	0.00363
Ritalinic Acid	Organic nitrogen compounds	0.0509	2.98633	0.00364
Boc-L-Cysteine	Organic acids and derivatives	-0.037	-2.98344	0.00367
Val Gly Phe	Unclassified	0.0309	2.95937	0.00394
Humulol	Lipids and lipid-like molecules	0.0178	2.95609	0.00398
Dihydropanaxacol	Lipids and lipid-like molecules	0.0176	2.95562	0.00398
Libenzapril	Organic acids and derivatives	0.0244	2.95211	0.00402
Chimyl Alcohol	Lipids and lipid-like molecules	-0.0414	-2.9529	0.00402
1-(2-Methoxy-Docosanyl)-Sn-Glycero-3-Phosphoethanolamine	Lipids and lipid-like molecules	0.0179	2.94574	0.0041
Gibberellin A2	Lipids and lipid-like molecules	0.0426	2.94088	0.00416
16-Phenyl-Tetranor-Pge2	Lipids and lipid-like molecules	0.0171	2.94085	0.00416
Troxilin B3	Lipids and lipid-like molecules	0.0593	2.93566	0.00422
11b,13-Dihydrolactucin	Lipids and lipid-like molecules	0.0231	2.93585	0.00422
Contignasterol	Lipids and lipid-like molecules	0.0195	2.93469	0.00424
Leucyl-Glycine	Organic acids and derivatives	0.0286	2.92756	0.00433
Isovalerylalanine	Organic acids and derivatives	0.014	2.92589	0.00435
Rcs-4 N-(4-Hydroxypentyl) Metabolite	Organoheterocyclic compounds	0.0347	2.91979	0.00443
Ent-16beta-Methoxy-19-Kauranoic Acid	Lipids and lipid-like molecules	0.0791	2.91882	0.00444
Cp 47,497-C8-Homolog C-8-Hydroxy Metabolite	Benzenoids	0.0277	2.91129	0.00454
Lactupicrin Methyl Ester	Lipids and lipid-like molecules	0.0293	2.91141	0.00454
3alpha,7alpha,12alpha-Trihydroxy-5beta-Cholestan-26-Al	Lipids and lipid-like molecules	0.0173	2.90751	0.00459
(-)-Epigallocatechin 3-Glucuronide	Phenylpropanoids and polyketides	-0.0405	-2.90741	0.00459
Asp His Trp	Organic acids and derivatives	-0.0354	-2.90548	0.00461
(R)-Salsolinol	Organoheterocyclic compounds	0.0397	2.90415	0.00463
(Ent-6alpha,7alpha)-6,7-Dihydroxy-16-Kauren-19-Oic Acid	Lipids and lipid-like molecules	0.0587	2.90273	0.00465
16-Oxo-Heptadecanoic Acid	Lipids and lipid-like molecules	-0.0111	-2.89808	0.00472
Succinic Acid Semialdehyde	Lipids and lipid-like molecules	0.0517	2.89727	0.00473
Perindopril	Organic acids and derivatives	0.0396	2.88819	0.00485
7alpha-Hydroxy-3-Oxocholest-4-En-27-Oic Acid	Lipids and lipid-like molecules	-0.0158	-2.88734	0.00486
Tryptophyl-Serine	Organic acids and derivatives	0.0682	2.88528	0.00489
5-Phenyl-1,3-Oxazinane-2,4-Dione	Benzenoids	-0.0121	-2.88534	0.00489
10z,12e-Tetradecadienoic Acid	Lipids and lipid-like molecules	0.0513	2.88103	0.00495
3-Hydroxybenzaldehyde	Organic oxygen compounds	-0.0113	-2.88025	0.00497
(1beta,2beta,5beta)-P-Menth-3-Ene-1,2,5-Triol	Lipids and lipid-like molecules	0.0268	2.86866	0.00514
Bicyclo-Pge2	Lipids and lipid-like molecules	0.0528	2.86785	0.00515
9s-Hotre	Lipids and lipid-like molecules	0.0746	2.86624	0.00517
11-Deoxy-11-Methylene-Pgd2	Lipids and lipid-like molecules	0.0198	2.86541	0.00518
Sagittariol	Lipids and lipid-like molecules	0.0263	2.85315	0.00537
Lynestrenol	Lipids and lipid-like molecules	0.02	2.85227	0.00538
Desglucocoroloside	Lipids and lipid-like molecules	0.0171	2.85074	0.00541
8-[1]-Ladderane Octanoic Acid	Lipids and lipid-like molecules	0.0153	2.84775	0.00545
(-)-Malyngolide	Lipids and lipid-like molecules	0.0212	2.8475	0.00546
Valencic Acid	Benzenoids	0.057	2.82867	0.00576
Humuladienone	Lipids and lipid-like molecules	0.0134	2.81756	0.00595
PE-Cer(d14:2(4E,6E)/25:0)	Lipids and lipid-like molecules	-0.0242	-2.81462	0.006
2-Benzylidene-1-Heptanol	Phenylpropanoids and polyketides	0.0217	2.8145	0.006
PG(i-12:0/20:3(5Z,8Z,11Z)-O(14R,15S))	Unclassified	-0.026	-2.81328	0.00602
Sacubitril	Benzenoids	-0.0422	-2.80963	0.00608
Leukotriene A4 Methyl Ester	Lipids and lipid-like molecules	0.0271	2.80263	0.00621
2,10-Dihydroxy-4,6,8-Decatriynoic Acid	Lipids and lipid-like molecules	0.0509	2.80038	0.00625
3-Benzyl-4-Heptanone	Benzenoids	0.0104	2.79866	0.00628
5-Cholestene-3beta,7alpha,12alpha,24-Tetrol	Lipids and lipid-like molecules	0.0209	2.79769	0.00629
Munjistin	Benzenoids	-0.136	-2.79481	0.00635
D-Erythro-Sphingosine C-17	Organic nitrogen compounds	-0.0169	-2.78892	0.00645
Cinncassiol A	Lipids and lipid-like molecules	-0.0152	-2.78912	0.00645
2,3-Dihydroabscisic Alcohol	Lipids and lipid-like molecules	0.0241	2.78861	0.00646
N-Oleoyl Glutamine	Organic acids and derivatives	0.0338	2.78736	0.00648
Formylfusarochromanone	Organoheterocyclic compounds	0.0085	2.78632	0.0065
4-Hydroxyproline Galactoside	Lipids and lipid-like molecules	-0.0076	-2.78002	0.00662
Prostaglandin B2	Lipids and lipid-like molecules	0.0249	2.77724	0.00667
Fecapentaene-14	Lipids and lipid-like molecules	-0.0329	-2.77417	0.00673
Syringic Acid	Benzenoids	-0.0222	-2.77288	0.00675
Ceriporic Acid A	Lipids and lipid-like molecules	-0.0189	-2.77196	0.00677
12(S)-Hetre	Lipids and lipid-like molecules	0.0257	2.76833	0.00684
9,12-Octadecadien-1-Ol	Lipids and lipid-like molecules	-0.0478	-2.76846	0.00684
17,20,21-Trihydroxypregn-4-En-3-One	Lipids and lipid-like molecules	0.0377	2.76791	0.00685
8,12-Octadecadiynoic Acid	Lipids and lipid-like molecules	0.0135	2.76726	0.00686
Trp Glu	Organic acids and derivatives	0.0236	2.76641	0.00688
Oxoadipic Acid	Organic acids and derivatives	-0.0111	-2.76512	0.0069
6-((Z)-14-Hydroxypentadec-8-En-1-Yl)Salicylic Acid	Lipids and lipid-like molecules	0.0268	2.76461	0.00691
9,12-Hexadecadienoic Acid	Lipids and lipid-like molecules	0.0546	2.76286	0.00695
(E)-5,8-Megastigmadien-4-One	Organic oxygen compounds	0.0103	2.76042	0.007
Phe Pro Ser	Unclassified	-0.0159	-2.75849	0.00703
PE(14:0/0:0)	Lipids and lipid-like molecules	-0.0158	-2.75273	0.00715
Prednisolone Acetate	Lipids and lipid-like molecules	-0.0344	-2.75089	0.00719
N-Acetyl-Beta-Alanine	Organic acids and derivatives	0.0131	2.74942	0.00722
15s-Hetre	Lipids and lipid-like molecules	0.0475	2.74321	0.00734
Serylthreonine	Organic acids and derivatives	0.0138	2.73987	0.00741
Methyl (3x,10r)-Dihydroxy-11-Dodecene-6,8-Diynoate 10-Glucoside	Lipids and lipid-like molecules	0.0139	2.73905	0.00743
Mg(17:0/0:0/0:0)[Rac]	Lipids and lipid-like molecules	-0.0291	-2.734	0.00753
PS(P-18:0/20:0)	Lipids and lipid-like molecules	-0.0098	-2.72606	0.0077
N2,N5-Diacetylornithine	Organic acids and derivatives	0.0286	2.72379	0.00775
(5z,7e)-3-Hydroxydeca-5,7-Dienoylcarnitine	Lipids and lipid-like molecules	0.0355	2.71543	0.00794
Nardosinone	Lipids and lipid-like molecules	0.0166	2.71365	0.00797
3,4-Dihydroxyphenylacetaldehyde	Benzenoids	-0.0217	-2.7138	0.00797
Certonardosterol G	Lipids and lipid-like molecules	0.0124	2.71175	0.00802
1-O-(2-Methoxy-Hexadecyl)-Sn-Glycerol	Lipids and lipid-like molecules	-0.0309	-2.70433	0.00818
Penicisteroid H	Lipids and lipid-like molecules	0.0224	2.69954	0.00829
Judeol	Lipids and lipid-like molecules	0.0288	2.69935	0.0083
Cholestenoic Acid	Lipids and lipid-like molecules	0.0403	2.69887	0.00831
5s-Hp-18r-Hepe	Lipids and lipid-like molecules	0.0192	2.69411	0.00842
2-Hydroxyibuprofen	Phenylpropanoids and polyketides	0.0229	2.69292	0.00845
N6-Carbamoyl-Dl-Lysine	Organic acids and derivatives	0.0167	2.69147	0.00848
Desacetylmetipranolol	Benzenoids	0.0307	2.68378	0.00866
Equol 4'-O-Glucuronide	Phenylpropanoids and polyketides	0.0244	2.68296	0.00868
Ganaxolone	Lipids and lipid-like molecules	0.0445	2.6828	0.00869
N-Eicosapentaenoyl Threonine	Unclassified	0.0312	2.68126	0.00872
Thr Tyr Leu	Unclassified	-0.0589	-2.67654	0.00884
(7z,9e)-Dodeca-7,9-Dienoylcarnitine	Lipids and lipid-like molecules	0.0255	2.67617	0.00885
Dinor-Pgd2	Lipids and lipid-like molecules	0.0376	2.66848	0.00904
5,8,12-Trihome(9)	Lipids and lipid-like molecules	0.0244	2.668	0.00905
9'-Carboxy-Gamma-Chromanol	Organoheterocyclic compounds	0.0257	2.65857	0.00929
3-Hydroxynona-4,7-Dienoylcarnitine	Lipids and lipid-like molecules	0.0272	2.65632	0.00934
(23s,24s)-17,23-Epoxy-24,29-Dihydroxy-27-Norlanost-8-Ene-3,15-Dione	Lipids and lipid-like molecules	0.0198	2.65418	0.0094
Coriandrone A	Organoheterocyclic compounds	0.0269	2.65166	0.00947
N-(4-Phenyl-3-Oxo-Tetranoyl)-Homoserine Lactone	Organic acids and derivatives	-0.0324	-2.65003	0.00951
Thujasutchin N	Lipids and lipid-like molecules	-0.0277	-2.64724	0.00958
10e,12z-Octadecadienoic Acid	Lipids and lipid-like molecules	0.0323	2.64535	0.00963
8-Oxo-Resolvin D1	Lipids and lipid-like molecules	0.0301	2.64474	0.00965
Dehydroacetic Acid	Organoheterocyclic compounds	-0.0334	-2.6405	0.00976
(20s)-17,20-Dihydroxypregn-4-En-3-One	Lipids and lipid-like molecules	0.0529	2.63899	0.0098
Dpa	Lipids and lipid-like molecules	0.0292	2.63867	0.00981
Allylestrenol	Lipids and lipid-like molecules	0.0343	2.63838	0.00982
Bolandiol	Lipids and lipid-like molecules	0.0232	2.63723	0.00985
Ketoleucine	Organic acids and derivatives	-0.0165	-2.63656	0.00986
Bulnesol	Lipids and lipid-like molecules	0.0189	2.63622	0.00987
(17alpha,23s)-Epoxy-28,29-Dihydroxy-27-Norlanost-8-Ene-3,24-Dione	Lipids and lipid-like molecules	0.0185	2.6332	0.00996
3beta,4beta-Dihydroxycholest-8(9)-En-23-One	Lipids and lipid-like molecules	0.0162	2.63267	0.00997
2-(5-Methyl-2-Furanyl)Piperidine	Organic nitrogen compounds	-0.0399	-2.61653	0.0104
(25r)-12alpha-Hydroxy-24r,26r-Dimethyl-26,27-Cyclo-Cholest-4-En-3,6-Dione	Lipids and lipid-like molecules	0.0123	2.61847	0.0104
3alpha,12alpha-Dihydroxy-15-Oxo-5beta-Chol-8(14)-En-24-Oic Acid	Lipids and lipid-like molecules	0.0151	2.6159	0.0104
Piceatannol 4'-Glucoside	Phenylpropanoids and polyketides	-0.0813	-2.61503	0.0105
Dodecyl-Beta-D-Maltoside	Lipids and lipid-like molecules	0.0257	2.61198	0.0105
9,10-Dhome	Lipids and lipid-like molecules	0.0346	2.60267	0.0108
(6r,8z)-6-Hydroxy-3-Oxotetradecenoic Acid	Lipids and lipid-like molecules	-0.022	-2.60219	0.0108
Pantothenol	Organic oxygen compounds	-0.0142	-2.60178	0.0108
Lactapiperanol C	Lipids and lipid-like molecules	0.0286	2.60201	0.0108
Gibberellin A38	Lipids and lipid-like molecules	0.0185	2.59728	0.011
3alpha,6alpha-Dihydroxy-5beta-Pregnan-20-One	Lipids and lipid-like molecules	0.0418	2.59543	0.011
Tintinnadiol	Lipids and lipid-like molecules	0.0175	2.59153	0.0111
Madasiatic Acid	Lipids and lipid-like molecules	0.0358	2.58618	0.0113
Norlithocholic Acid	Lipids and lipid-like molecules	0.0398	2.58346	0.0114
Crichetocholic Acid	Lipids and lipid-like molecules	0.043	2.58482	0.0114
N-(3-Methylbut-2-En-1-Yl)-9h-Purin-6-Amine	Organoheterocyclic compounds	0.0295	2.58111	0.0115
5e,7z-Dodecadienal	Organic oxygen compounds	0.0216	2.56974	0.0118
DG(22:6(4Z,7Z,10Z,12E,16Z,19Z)-OH(14)/10:0/0:0)	Unclassified	0.0255	2.57011	0.0118
5-(2-Hydroxyethyl)Isolongifol-4-Ene	Lipids and lipid-like molecules	0.0155	2.56399	0.012
2,3-Dihydro-6-Methyl-5-(5-Methyl-2-Furanyl)-1h-Pyrrolizine	Organoheterocyclic compounds	0.0347	2.56064	0.0121
8-Hydroxy-10,12-Octadecadiynoic Acid	Lipids and lipid-like molecules	0.0476	2.56014	0.0121
Centellasapogenol A	Lipids and lipid-like molecules	0.0222	2.55803	0.0122
Berkeleylactone N	Lipids and lipid-like molecules	0.0227	2.55946	0.0122
Phe Trp Val	Unclassified	0.0351	2.55374	0.0123
(R)-2-(4-(Tert-Butoxycarbonyl)Morpholin-3-Yl)Acetic Acid	Organoheterocyclic compounds	-0.1644	-2.55422	0.0123
(22e,24r)-5alpha,6alpha-Epoxy3beta,7alpha,14beta-Trihydroxy-Ergosta-8,22,Dien-15-One	Lipids and lipid-like molecules	-0.0203	-2.55473	0.0123
Valylasparagine	Organic acids and derivatives	-0.011	-2.55177	0.0124
Crithmumdiol	Lipids and lipid-like molecules	0.0429	2.55296	0.0124
8,8a-Deoxyoleandolide	Phenylpropanoids and polyketides	0.0263	2.55058	0.0124
Thesinine	Phenylpropanoids and polyketides	0.0378	2.54787	0.0125
6-[3]-Ladderane-1-Hexanol	Lipids and lipid-like molecules	0.0362	2.54815	0.0125
Cucurbitacin S	Lipids and lipid-like molecules	0.0204	2.54818	0.0125
N-(3-Amino-3-Oxopropyl)-L-Valine	Organic acids and derivatives	0.0227	2.54557	0.0126
(Z,Z)-2-Methyl-5-(8,11,14-Pentadecatrienyl)-1,3-Benzenediol	Benzenoids	0.0332	2.53878	0.0128
6-[5]-Ladderane-1-Hexanol	Lipids and lipid-like molecules	0.0244	2.53885	0.0128
4-Keto-N-Caproic Acid	Organic acids and derivatives	-0.0189	-2.535	0.013
Erythrono-1,4-Lactone	Organoheterocyclic compounds	-0.0126	-2.53362	0.013
Dha	Lipids and lipid-like molecules	0.0214	2.53064	0.0131
(3s,4s,6r,7s)-1,10-Bisaboladiene-3,4-Diol	Lipids and lipid-like molecules	0.032	2.53181	0.0131
Alpha-Irone	Lipids and lipid-like molecules	0.0093	2.52728	0.0132
Gallicynoic Acid H	Lipids and lipid-like molecules	0.0056	2.52446	0.0133
8r-Hete	Lipids and lipid-like molecules	0.0268	2.52071	0.0135
Trans-2-Dodecenoylcarnitine	Lipids and lipid-like molecules	0.0413	2.51543	0.0137
Alpha-9,10-Dihode	Lipids and lipid-like molecules	0.0154	2.50922	0.0139
Txb2	Lipids and lipid-like molecules	0.035	2.50901	0.0139
3,4-Dimethoxyphenylethylamine	Benzenoids	-0.0445	-2.50599	0.014
4r,12s-Dihydroxy-9-Oxo-5e,7z,10z,14z-Prostatetraenoic Acid-Cyclo[8,12]	Lipids and lipid-like molecules	0.0271	2.50408	0.0141
3s,7,11-Trimethyl-6,10-Dodecadienoic Acid	Lipids and lipid-like molecules	0.0313	2.50454	0.0141
Val Glu Gly	Unclassified	0.03	2.50209	0.0142
10-Hydroxy Capric Acid	Organic acids and derivatives	0.0165	2.49791	0.0143
10,11-Epoxy-3,7,11-Trimethyl-2e,6e-Tridecadienoic Acid	Lipids and lipid-like molecules	0.0092	2.49932	0.0143
12-Oxo-5e,8e,10z-Heptadecatrienoic Acid	Lipids and lipid-like molecules	0.0306	2.49659	0.0144
3,11,12-Trihydroxy-1(10)-Spirovetiven-2-One	Lipids and lipid-like molecules	-0.0081	-2.48697	0.0147
Fasoracetam	Organic acids and derivatives	-0.0235	-2.48227	0.0149
Porphobilinogen	Organic nitrogen compounds	-0.0096	-2.47921	0.015
Quinaldic Acid	Organoheterocyclic compounds	-0.0111	-2.47959	0.015
Theaspirane	Organoheterocyclic compounds	0.0123	2.47547	0.0152
(3beta,9beta)-7-Drimene-3,11,12-Triol	Organic oxygen compounds	0.0259	2.47175	0.0153
3,5,7-Trimethyl-2e,4e,6e,8e-Decatetraene	Lipids and lipid-like molecules	0.0112	2.47169	0.0153
3alpha-Hydroxy-5beta-Chola-7,9(11)-Dien-24-Oic Acid	Lipids and lipid-like molecules	0.0366	2.47121	0.0153
2'-Deoxyguanosine 5'-Monophosphate	Nucleosides, nucleotides, and analogues	-0.0368	-2.46805	0.0155
(9r,13r)-1a,1b-Dinor-10,11-Dihydro-12-Oxo-15-Phytoenoic Acid	Lipids and lipid-like molecules	0.0274	2.46553	0.0156
(25s)-5alpha-Cholestan-3beta,4beta,6alpha,7alpha,8beta,15beta,16beta,26-Octol	Lipids and lipid-like molecules	-0.1091	-2.46291	0.0157
Cappariloside A	Organic oxygen compounds	-0.0108	-2.46272	0.0157
4,8,12,15,19-Docosapentaenoic Acid	Lipids and lipid-like molecules	0.0234	2.45908	0.0158
9-Hydroxylinoleic Acid	Lipids and lipid-like molecules	0.0353	2.45817	0.0159
19-Hydroxy-Resolvin E1	Lipids and lipid-like molecules	-0.0292	-2.45464	0.016
(1r,7s,13s,15s)-2,15-Dihydroxy-7-Methyl-6-Oxabicyclo[11.3.0]Hexadeca-3,11-Dien-5-One	Phenylpropanoids and polyketides	0.0139	2.45152	0.0162
3-(3,4-Dihydroxyphenyl)-N-[2-(3,4-Dihydroxyphenyl)Ethyl]Prop-2-Enamide	Phenylpropanoids and polyketides	0.0316	2.45148	0.0162
3alpha,7alpha,12beta-Trihydroxy-11-Oxo-5beta-Cholan-24-Oic Acid	Lipids and lipid-like molecules	0.0296	2.4499	0.0162
2-(5,8-Tetradecadienyl)Cyclobutanone	Organic oxygen compounds	0.0354	2.44833	0.0163
Glutamylleucine	Organic acids and derivatives	0.0114	2.44797	0.0163
3-Methyl-Hexadecanedioic Acid	Lipids and lipid-like molecules	0.0296	2.44836	0.0163
1alpha-Hydroxy-21-Nor-20-Oxavitamin D3 / 1alpha-Hydroxy-21-Nor-20-Oxacholecalciferol	Lipids and lipid-like molecules	0.02	2.44718	0.0163
Prolylproline	Organic acids and derivatives	-0.0174	-2.44702	0.0163
17s-Hpdha	Lipids and lipid-like molecules	0.0383	2.44928	0.0163
Ascr#16	Organic oxygen compounds	0.0184	2.44638	0.0164
(2r,5s)-2-(6-Aminopurin-9-Yl)-5-(Methylsulfanylmethyl)Oxolane-3,4-Diol	Nucleosides, nucleotides, and analogues	0.0989	2.44242	0.0165
Macrolactin-A	Phenylpropanoids and polyketides	0.0258	2.44138	0.0166
6,7-Dihydro-5-Oxo-12-Epi-Ltb4	Lipids and lipid-like molecules	0.0418	2.44044	0.0166
4-Hydroxy-Benzenepropanedioate	Benzenoids	-0.0235	-2.4384	0.0167
12-Hydroxy-3z-Dodecenoic Acid	Organic acids and derivatives	0.0298	2.43664	0.0168
Bisacurone Epoxide	Lipids and lipid-like molecules	0.0139	2.43476	0.0169
2,6,6-Trimethyl-2-Cyclohexene-1,4-Dione	Organic oxygen compounds	0.0384	2.43421	0.0169
4-(4-Methyl-3-Pentenyl)-3-Cyclohexene-1-Carboxaldehyde	Lipids and lipid-like molecules	0.0134	2.43429	0.0169
9-E1t-Phytop	Lipids and lipid-like molecules	0.0252	2.43221	0.017
4,5-Lta4	Lipids and lipid-like molecules	0.0531	2.429	0.0171
1-(2,6,6-Trimethyl-2-Cyclohexen-1-Yl)-1-Penten-3-One	Lipids and lipid-like molecules	0.0125	2.42594	0.0173
(10e)-8-Hydroxydodec-10-Enoylcarnitine	Lipids and lipid-like molecules	0.039	2.42063	0.0175
Pge1	Lipids and lipid-like molecules	0.0251	2.42068	0.0175
Auxin B	Lipids and lipid-like molecules	0.0477	2.42127	0.0175
3-Hydroxy-4-Isopropylbenzyl Alcohol 3-Glucoside	Lipids and lipid-like molecules	0.041	2.41857	0.0176
9(S)-Hpode	Lipids and lipid-like molecules	-0.0199	-2.41588	0.0177
1alpha,25-Dihydroxy-24a,24b-Dihomovitamin D3 / 1alpha,25-Dihydroxy-24a,24b-Dihomocholecalciferol	Lipids and lipid-like molecules	0.0109	2.41377	0.0178
(10z)-Pentadec-10-Enoylcarnitine	Lipids and lipid-like molecules	0.0427	2.41159	0.0179
4,14-Dihydroxy-Octadecanoic Acid	Lipids and lipid-like molecules	0.0308	2.4053	0.0182
Ubiquinone-1	Lipids and lipid-like molecules	0.0366	2.40508	0.0182
Monocyclohexyl Phthalate	Benzenoids	0.0328	2.40034	0.0184
Lauroleinic Acid	Lipids and lipid-like molecules	0.0304	2.4021	0.0184
(X)-2-Heptanol Glucoside	Lipids and lipid-like molecules	0.0319	2.39637	0.0186
17beta-Estradiol-2,3-Quinone	Lipids and lipid-like molecules	-0.0284	-2.39636	0.0186
3-O-Alpha-L-Rhamnopyranosyl-3-Hydroxy-5z-Tetradecenoyl-3-Hydroxydecanoic Acid	Lipids and lipid-like molecules	0.0434	2.39759	0.0186
13r-Hode	Lipids and lipid-like molecules	0.0262	2.39583	0.0187
1,2-Dihydrosantonin	Lipids and lipid-like molecules	-0.0152	-2.39357	0.0188
24,25,26,27-Tetranor-23-Oxo-Hydroxyvitamin D3	Lipids and lipid-like molecules	0.0337	2.39302	0.0188
D-Ornithine	Organic acids and derivatives	-0.0184	-2.39166	0.0189
Juniperic Acid	Lipids and lipid-like molecules	0.0635	2.39051	0.0189
N-Oleoyl Alanine	Organic acids and derivatives	0.0242	2.38834	0.019
Persediene	Lipids and lipid-like molecules	0.03	2.38882	0.019
Pgk2	Lipids and lipid-like molecules	0.018	2.38959	0.019
5-Cis Iloprost	Lipids and lipid-like molecules	-0.0257	-2.38327	0.0193
20-Hydroxyeicosatrieneoic Acid	Lipids and lipid-like molecules	0.024	2.38343	0.0193
Antroquinonol	Lipids and lipid-like molecules	0.0238	2.37982	0.0194
MG(0:0/20:2(11Z,14Z)/0:0)	Lipids and lipid-like molecules	0.0293	2.37564	0.0196
P-Mentha-1,3,8-Triene	Lipids and lipid-like molecules	0.0203	2.37466	0.0197
9,14-Dihydroxy-Octadecanoic Acid	Lipids and lipid-like molecules	0.0276	2.37191	0.0198
Murideoxycholic Acid	Lipids and lipid-like molecules	0.0191	2.37237	0.0198
Testosterone Sulfate	Lipids and lipid-like molecules	0.0122	2.36984	0.0199
2-Hydroxynevirapine	Organic nitrogen compounds	0.0316	2.3679	0.02
Saccharopine	Organic acids and derivatives	-0.0206	-2.36923	0.02
Vanillylmandelic Acid	Benzenoids	-0.0131	-2.36709	0.0201
10(R)-Hydroxy-8z-Octadeceneic Acid	Lipids and lipid-like molecules	0.03	2.36697	0.0201
9-Tridecynoic Acid	Lipids and lipid-like molecules	0.0219	2.36599	0.0201
17-Hydroxy-Linolenic Acid	Lipids and lipid-like molecules	0.0156	2.36193	0.0203
Alpha-D-Galactofuranose	Organic oxygen compounds	-0.026	-2.36103	0.0204
18-Hydroxy-9r,10s-Epoxy-Stearic Acid	Lipids and lipid-like molecules	0.0184	2.35755	0.0206
11z,15z-Eicosadienoic Acid	Lipids and lipid-like molecules	0.0314	2.35512	0.0207
12-Epi Leukotriene B3	Lipids and lipid-like molecules	0.039	2.35443	0.0207
6-[1]-Ladderane Hexanol	Lipids and lipid-like molecules	0.026	2.35208	0.0208
21-Hydroxy-Heneicosanoic Acid	Lipids and lipid-like molecules	-0.0284	-2.3538	0.0208
13,14-Dihydro-15-Keto-Pga2	Lipids and lipid-like molecules	0.0326	2.35375	0.0208
Alpha-Calendic Acid	Lipids and lipid-like molecules	-0.0608	-2.35289	0.0208
3-Methyl-2-Oxo-Butanoic Acid	Organic acids and derivatives	-0.0164	-2.35162	0.0209
Ferulic Acid	Phenylpropanoids and polyketides	0.0094	2.34845	0.021
2-Deoxy-20-Hydroxy-5alpha-Ecdysone 3-Acetate	Lipids and lipid-like molecules	0.0315	2.34769	0.0211
Lariciresinol	Lignans, neolignans and related compounds	0.0432	2.34301	0.0213
Retinal	Lipids and lipid-like molecules	-0.0317	-2.34427	0.0213
1,2,3-Trihydroxyhenicos-12-En-4-One	Lipids and lipid-like molecules	-0.008	-2.34016	0.0215
Neurotensin 11-13	Organic acids and derivatives	0.0404	2.33296	0.0219
4-F4-Neurop	Lipids and lipid-like molecules	0.0172	2.32793	0.0222
Hydroxytyrosol Acetate	Benzenoids	0.0292	2.32697	0.0222
11r-Hede	Lipids and lipid-like molecules	0.0247	2.32477	0.0223
Caffeic Acid	Phenylpropanoids and polyketides	-0.0225	-2.32593	0.0223
Fructose Lactate	Organic oxygen compounds	-0.0104	-2.32379	0.0224
Methionine Sulfoxide	Organic acids and derivatives	0.0103	2.32396	0.0224
2-(3-Hydroxyphenyl)Ethanol 1'-Glucoside	Organic oxygen compounds	0.0242	2.32319	0.0224
Preisocalamendiol	Lipids and lipid-like molecules	0.0157	2.32158	0.0225
Antcin K	Lipids and lipid-like molecules	0.0219	2.32044	0.0226
Rphdhd	Lipids and lipid-like molecules	-0.0293	-2.3196	0.0226
Val Val Met	Organic acids and derivatives	0.0214	2.31888	0.0227
Dehydroepiandrosterone	Lipids and lipid-like molecules	0.0271	2.31753	0.0227
Tryptophyl-Valine	Organic acids and derivatives	0.0789	2.31812	0.0227
Tranylcypromine	Organic nitrogen compounds	-0.0181	-2.31102	0.0231
5,7,2'-Trihydroxyflavone	Phenylpropanoids and polyketides	-0.0292	-2.3118	0.0231
2,3-Dimethylidenepentanedioylcarnitine	Lipids and lipid-like molecules	-0.0224	-2.31097	0.0231
10s,11s-Epoxy-9s-Hydroxy-12z-Octadecenoic Acid	Organic acids and derivatives	0.0319	2.30972	0.0232
8,13-Dihode	Lipids and lipid-like molecules	0.0228	2.31027	0.0232
Strophasterol A	Lipids and lipid-like molecules	-0.0276	-2.30805	0.0233
Linoleic Acid(D4)	Lipids and lipid-like molecules	0.0317	2.30405	0.0235
N-Acetylmuramate	Organic oxygen compounds	-0.009	-2.30409	0.0235
9s-Hode	Lipids and lipid-like molecules	0.0431	2.29776	0.0239
2-(3-Hydroxy-1h-Indol-2-Yl)Acetic Acid	Organoheterocyclic compounds	-0.0461	-2.29555	0.024
2-Octenedioic Acid	Lipids and lipid-like molecules	0.0237	2.29079	0.0243
Diprotin A	Organic acids and derivatives	0.0209	2.28815	0.0245
12s-Hpete	Lipids and lipid-like molecules	0.03	2.28758	0.0245
Galaxolide	Organoheterocyclic compounds	0.0155	2.28809	0.0245
3-Methyl-2,4-Nonanedione	Organic oxygen compounds	0.0264	2.28596	0.0246
Serratol	Lipids and lipid-like molecules	0.0248	2.28219	0.0248
9-Tetradecynoic Acid	Lipids and lipid-like molecules	0.0337	2.27954	0.025
Setariol	Lipids and lipid-like molecules	0.0097	2.2709	0.0255
Yucalexin B20	Lipids and lipid-like molecules	0.0123	2.27002	0.0256
Zymosterol Intermediate 1c	Lipids and lipid-like molecules	0.0735	2.26945	0.0256
13,14-Dihydro-15-Keto-Pgd2	Lipids and lipid-like molecules	0.0111	2.26903	0.0257
Pentadecadienoic Acid	Lipids and lipid-like molecules	0.0169	2.26901	0.0257
6beta,12alpha-Dihydroxy-3-Oxo-5beta-Cholan-24-Oic Acid	Lipids and lipid-like molecules	0.0204	2.26602	0.0258
Norepinephrine Sulfate	Organic acids and derivatives	-0.0123	-2.25832	0.0263
Dehydroabietic Acid	Lipids and lipid-like molecules	-0.0306	-2.25773	0.0264
Tetrahydrodeoxycortisol	Lipids and lipid-like molecules	0.0427	2.25766	0.0264
MG(0:0/22:5(4Z,7Z,10Z,13Z,16Z)/0:0)	Lipids and lipid-like molecules	0.0242	2.25561	0.0265
Sinapyl Alcohol	Benzenoids	0.0212	2.25361	0.0266
4-Acetamidobutanoic Acid	Organic acids and derivatives	0.0077	2.25436	0.0266
2-Hydroxy-Pentadecanoic Acid	Lipids and lipid-like molecules	0.0298	2.2508	0.0268
PE(14:0(13Me)/0:0)	Lipids and lipid-like molecules	-0.0265	-2.24785	0.027
Sterebin D	Lipids and lipid-like molecules	0.0206	2.24391	0.0273
2-Hexenoylcarnitine	Lipids and lipid-like molecules	0.0299	2.24299	0.0274
Queretaroic Acid	Lipids and lipid-like molecules	0.0235	2.24026	0.0275
Fomentarol A	Lipids and lipid-like molecules	0.0263	2.23624	0.0278
(1r,2r,4r,5s)-(+)-P-Menthane-2,5-Diol	Organic oxygen compounds	0.0218	2.23336	0.028
Lucidenic Acid H	Lipids and lipid-like molecules	-0.0245	-2.23202	0.0281
Ethoxyquin	Organoheterocyclic compounds	0.026	2.22994	0.0282
Methyl Linoleate	Lipids and lipid-like molecules	0.0413	2.22847	0.0283
16,16-Dimethyl-Pga2	Lipids and lipid-like molecules	0.0156	2.22882	0.0283
(Z)-3-Oxo-2-(2-Pentenyl)-1-Cyclopenteneacetic Acid	Organic oxygen compounds	0.0154	2.22939	0.0283
9s-Hydroxy-7e-Hexadecenoic Acid	Lipids and lipid-like molecules	0.0225	2.2265	0.0285
(23r)-Isocalysterol	Lipids and lipid-like molecules	0.0081	2.22506	0.0286
Crispane	Lipids and lipid-like molecules	0.0584	2.22407	0.0286
2-Phenyl-1,3-Propanediol Monocarbamate	Benzenoids	0.0396	2.22535	0.0286
2-(5-Methoxy-1h-Indol-3-Yl)Ethyl Acetate	Organoheterocyclic compounds	-0.0273	-2.22371	0.0287
Methyl-[10]-Gingerol	Benzenoids	0.0286	2.22187	0.0288
Benzyl Acetoacetate	Benzenoids	0.018	2.22041	0.0289
15-Epi-Pga1	Lipids and lipid-like molecules	0.0168	2.2126	0.0295
MG(18:1(9Z)-O(12,13)/0:0/0:0)	Lipids and lipid-like molecules	0.0303	2.21212	0.0295
2s-Hydroxy-2-Isopropylbutano-3s-Lactone	Organoheterocyclic compounds	-0.0205	-2.2099	0.0296
1,3-Hexadecadien-1-Ol	Organic oxygen compounds	0.0755	2.205	0.03
(3r)-3,4-Dihydroxy-3-(Hydroxymethyl)Butanenitrile 4-Glucoside	Lipids and lipid-like molecules	-0.0063	-2.2049	0.03
Dihomocholic Acid	Lipids and lipid-like molecules	0.011	2.20524	0.03
4,5-Dihydrovomifoliol	Lipids and lipid-like molecules	0.0172	2.20345	0.0301
13,14-Epoxy-7z,10z-Hexadecenoic Acid	Lipids and lipid-like molecules	0.0104	2.20425	0.0301
3b,17b-Dihydroxyetiocholane	Lipids and lipid-like molecules	0.0372	2.20219	0.0302
2-Methoxy-5z-Hexadecenoic Acid	Lipids and lipid-like molecules	0.0193	2.19719	0.0306
4-(3,4-Methylenedioxyphenyl)-2-Butanone	Organoheterocyclic compounds	-0.0127	-2.1924	0.0309
15-Hydroxy-Hexadecanoic Acid	Lipids and lipid-like molecules	0.0177	2.19289	0.0309
10,14-Octadecadiynoic Acid	Lipids and lipid-like molecules	0.0222	2.19298	0.0309
9r-Hydroxy-10e,12e-Octadecadienoic Acid, Methyl Ester	Lipids and lipid-like molecules	0.0313	2.19072	0.0311
Agonandric Acid	Lipids and lipid-like molecules	0.0285	2.1896	0.0311
2,12alpha-Dihydroxy-3-Oxo-5beta-Chol-1-En-24-Oic Acid	Lipids and lipid-like molecules	0.0251	2.18362	0.0316
Glas#1	Lipids and lipid-like molecules	0.0128	2.18388	0.0316
Sterol	Lipids and lipid-like molecules	0.0357	2.18031	0.0318
Virol A	Lipids and lipid-like molecules	0.0109	2.17869	0.032
(14alpha,17beta,20s,22r)-14,20-Epoxy-17-Hydroxy-1-Oxowitha-3,5,24-Trienolide	Lipids and lipid-like molecules	0.0254	2.17683	0.0321
4-Amino-4-Deoxyarabinose	Organic oxygen compounds	0.0142	2.17755	0.0321
9-Kot	Lipids and lipid-like molecules	0.0265	2.17653	0.0321
2-Hydroxyacorenone	Organic oxygen compounds	0.0374	2.17701	0.0321
Ascr#12	Organic oxygen compounds	0.0209	2.17476	0.0323
L-Allysine Ethylene Acetal	Organic acids and derivatives	-0.0055	-2.1669	0.0329
Trilostane	Lipids and lipid-like molecules	-0.0188	-2.16724	0.0329
Camelliagenin C	Lipids and lipid-like molecules	0.0179	2.16529	0.033
Camelledionol	Lipids and lipid-like molecules	0.0084	2.16498	0.033
2-Hydroxyestradiol	Lipids and lipid-like molecules	0.0437	2.16566	0.033
16beta-16-Hydroxy-3-Oxo-1,12-Oleanadien-28-Oic Acid	Lipids and lipid-like molecules	0.03	2.16501	0.033
Alpha-N-(3-Hydroxyoctadecanoyl)-L-Ornithine	Organic acids and derivatives	-0.0354	-2.16265	0.0332
6-Exo-Hydroxyfenchone	Lipids and lipid-like molecules	0.0209	2.15697	0.0337
N-Palmitoyl Tyrosine	Organic acids and derivatives	0.0187	2.15506	0.0338
Apo-13-Zeaxanthinone	Lipids and lipid-like molecules	0.012	2.15411	0.0339
3alpha,7alpha,12alpha,24-Tetrahydroxy-24-Methyl-5beta-Cholestan-26-Oic Acid	Lipids and lipid-like molecules	0.0212	2.15289	0.034
Botryodiplodin	Organoheterocyclic compounds	0.0168	2.15208	0.0341
Alpha-Triticene	Lipids and lipid-like molecules	0.015	2.15147	0.0341
Ser Ala Phe	Unclassified	0.0259	2.15066	0.0342
7e,13e,17z-Eicosatrienoic Acid	Lipids and lipid-like molecules	0.0257	2.15037	0.0342
10,12,14-Octadecatrienoic Acid	Lipids and lipid-like molecules	0.0228	2.1483	0.0344
Valylthreonine	Organic acids and derivatives	0.0324	2.14665	0.0345
2beta-Methoxy-1alpha,25-Dihydroxyvitamin D3	Lipids and lipid-like molecules	0.0152	2.14519	0.0346
Pratenol B	Organoheterocyclic compounds	0.0248	2.1444	0.0347
Pgh2-Ea	Lipids and lipid-like molecules	0.0157	2.14336	0.0348
Valylisoleucine	Organic acids and derivatives	0.0151	2.14033	0.035
(25r)-5beta-Spirostan-1beta,3alpha-Diol	Lipids and lipid-like molecules	0.0143	2.13728	0.0353
Drostanolone	Lipids and lipid-like molecules	0.0349	2.13651	0.0354
Asp Val Lys	Organic acids and derivatives	-0.0532	-2.13165	0.0358
(13r,14r)-Ep-15s-Hetre	Lipids and lipid-like molecules	0.0501	2.13169	0.0358
Heptadecanal	Lipids and lipid-like molecules	-0.0294	-2.12941	0.036
MG(18:3(6Z,9Z,12Z)/0:0/0:0)	Lipids and lipid-like molecules	0.0221	2.12697	0.0362
Secologanate	Lipids and lipid-like molecules	-0.0074	-2.12418	0.0364
Bufospirostenin A	Organic oxygen compounds	0.0204	2.12155	0.0366
Carbocyclic Thromboxane A2	Lipids and lipid-like molecules	0.0419	2.12198	0.0366
Hu-308	Lipids and lipid-like molecules	0.0144	2.12206	0.0366
Urothion	Organoheterocyclic compounds	0.0293	2.12097	0.0367
18-Hydroxyoctadecadienoic Acid	Lipids and lipid-like molecules	0.0238	2.12059	0.0367
12-Oxo-5e,8e,10z-Dodecatrienoic Acid	Lipids and lipid-like molecules	0.0103	2.1201	0.0367
3,4-Methylenesebacic Acid	Lipids and lipid-like molecules	0.0342	2.11801	0.0369
(+)-Totarol	Lipids and lipid-like molecules	0.0284	2.11741	0.037
Carthamoside A1	Lipids and lipid-like molecules	0.0181	2.11445	0.0372
Alloalantolactone	Lipids and lipid-like molecules	0.0211	2.115	0.0372
Leucyl-Isoleucine	Organic acids and derivatives	0.0159	2.11273	0.0374
(1s,4r)-1-Hydroxy-2-Oxolimonene	Lipids and lipid-like molecules	0.0199	2.10771	0.0378
Gly Trp	Organic acids and derivatives	0.0132	2.10669	0.0379
12r-Hetre	Lipids and lipid-like molecules	0.0161	2.10715	0.0379
N-(3-Acetamidopropyl)Pyrrolidin-2-One	Organoheterocyclic compounds	0.0259	2.10539	0.038
2e,4e,8z-Eicosatrienoic Acid	Lipids and lipid-like molecules	0.0156	2.10595	0.038
13s-Hydroxy-11e-Octadec-9-Ynoic Acid	Lipids and lipid-like molecules	0.0248	2.10217	0.0383
(1(10)E,4e,6a,9b)-9-(2-Methylbutanoyloxy)-1(10),4,11(13)-Germacratrien-12,6-Olide	Lipids and lipid-like molecules	0.0312	2.10111	0.0384
3,4-Dihydroxyphenylvaleric Acid 4 Glucuronide	Lipids and lipid-like molecules	-0.0322	-2.10138	0.0384
14,15-Epoxy,16-Hete	Lipids and lipid-like molecules	0.022	2.10063	0.0385
Androstane-3,17-Diol 17-Sulfate	Lipids and lipid-like molecules	0.0565	2.09844	0.0387
Convallagenin B	Lipids and lipid-like molecules	0.0139	2.0973	0.0388
Voglibosa	Organic oxygen compounds	0.0156	2.09658	0.0388
MG(20:4(5Z,7E,11Z,14Z)-OH(9)/0:0/0:0)	Unclassified	0.0414	2.09618	0.0389
PE(13:0/0:0)	Lipids and lipid-like molecules	-0.0279	-2.0924	0.0392
6-O-Acetylaustroinulin	Lipids and lipid-like molecules	0.0503	2.08753	0.0397
4,8,12-Trimethyl-Tridecanoic Acid	Lipids and lipid-like molecules	0.0173	2.08444	0.04
Ajugalactone	Lipids and lipid-like molecules	-0.0271	-2.08189	0.0402
Dehydroepiandrosterone Sulfate	Lipids and lipid-like molecules	0.0098	2.08052	0.0403
12r,13s-Epoxy-9s-Hydroxy-10e-Octadecenoic Acid	Lipids and lipid-like molecules	0.0222	2.07951	0.0404
(+)-12-Hydroxy-9z-Hexadecenoic Acid	Lipids and lipid-like molecules	0.0127	2.07828	0.0405
Alpha-Artemisic Acid	Lipids and lipid-like molecules	0.0193	2.0772	0.0406
Ambronide	Organoheterocyclic compounds	0.0262	2.07751	0.0406
Pantheric Acid C	Lipids and lipid-like molecules	0.019	2.07645	0.0407
Isotrinervidiol	Lipids and lipid-like molecules	0.0139	2.07509	0.0408
Octadeca-2,4-Dienedioic Acid	Lipids and lipid-like molecules	0.0254	2.07468	0.0409
Acutifolane A	Lipids and lipid-like molecules	0.0077	2.07328	0.041
Ergosta-7,9(11),22e-Trien-3beta,5alpha,6beta,14alpha,25-Pentol	Lipids and lipid-like molecules	0.0331	2.07078	0.0412
2-(2z-Octentyl)-4z-Decene-1,10-Dioic Acid	Lipids and lipid-like molecules	0.0165	2.07078	0.0412
Alpha-Linolenic Acid	Lipids and lipid-like molecules	0.0278	2.07127	0.0412
MG(0:0/14:0/0:0)	Lipids and lipid-like molecules	-0.0294	-2.06639	0.0417
Heptaethylene Glycol Monododecyl Ether	Organic oxygen compounds	0.037	2.06503	0.0418
Val Ala Leu	Organic acids and derivatives	-0.0257	-2.06329	0.042
Leucopelargonidin 3-O-Glucoside	Phenylpropanoids and polyketides	-0.0365	-2.06202	0.0421
PC(20:5(5Z,8Z,11Z,14Z,17Z)/0:0)	Lipids and lipid-like molecules	0.0587	2.06213	0.0421
3-(4-Hydroxy-3-Methoxyphenyl)-1,2-Propanediol	Benzenoids	0.0091	2.05989	0.0423
Enterolactone 3'-Sulfate	Lignans, neolignans and related compounds	-0.0452	-2.05922	0.0424
(9s,13s)-10,11-Dihydro-12-Oxo-15-Phytoenoic Acid	Lipids and lipid-like molecules	0.0261	2.05816	0.0425
(S)-Auraptenol	Phenylpropanoids and polyketides	0.0329	2.05478	0.0428
2-Phenyl-3,4-Dihydrochromen-2-Ol	Phenylpropanoids and polyketides	-0.0219	-2.05273	0.043
Lycoperdic Acid	Organic acids and derivatives	-0.018	-2.05135	0.0431
7beta,12alpha-Dihydroxykaurenolide	Lipids and lipid-like molecules	0.0165	2.05214	0.0431
Testosterone	Lipids and lipid-like molecules	0.0134	2.0472	0.0436
Panaquinquecol 5	Organoheterocyclic compounds	0.0183	2.04436	0.0438
(23s,25r)-25-Hydroxyvitamin D3 26,23-Peroxylactone	Lipids and lipid-like molecules	0.0244	2.04403	0.0439
Gibberellin A32	Lipids and lipid-like molecules	0.0314	2.0418	0.0441
2,6-Di-Tert-Butyl-4-Methylene-2,5-Cyclohexadienone	Lipids and lipid-like molecules	0.0075	2.04047	0.0442
17,23-Epoxy-29-Hydroxy-27-Norlanost-8-Ene-3,15,24-Trione	Lipids and lipid-like molecules	0.0189	2.04109	0.0442
5-Deoxy-D-Ribose	Organic oxygen compounds	0.0172	2.03775	0.0445
9z,11z,14z-Eicosatrienoic Acid	Lipids and lipid-like molecules	0.0179	2.03698	0.0446
Aspartyl-L-Proline	Organic acids and derivatives	-0.0144	-2.03628	0.0447
Siegesbeckin E	Lipids and lipid-like molecules	0.017	2.0354	0.0448
(1r,2r)-3-Oxo-2-Pentyl-Cyclopentanehexanoic Acid	Lipids and lipid-like molecules	0.0043	2.03253	0.045
Xi-2,3-Dihydro-2-Oxo-1h-Indole-3-Acetic Acid	Organoheterocyclic compounds	-0.0096	-2.03333	0.045
4,11,13,15-Tetrahydroridentin B	Lipids and lipid-like molecules	0.0125	2.03052	0.0453
10e,12z-Hexadecadienal	Lipids and lipid-like molecules	0.032	2.03035	0.0453
Methyl-(10r)-Hydroxy-(11s,12s)-Epoxy-(5z,8z,14z)-Eicosatrienoate	Lipids and lipid-like molecules	0.0298	2.02984	0.0453
Glu Phe Thr	Organic acids and derivatives	-0.0258	-2.02816	0.0455
Beta-Santalal	Lipids and lipid-like molecules	0.0096	2.02563	0.0458
4-Keto Myristic Acid	Lipids and lipid-like molecules	0.0147	2.02485	0.0458
4e,9z-Tetradecadienal	Lipids and lipid-like molecules	0.0158	2.02393	0.0459
5'-Carboxy-Gamma-Chromanol	Organoheterocyclic compounds	0.0206	2.02157	0.0462
2,13-Dimethyltetradecanoic Acid	Lipids and lipid-like molecules	0.0228	2.0207	0.0463
3-Hydroxysebacic Acid	Organic acids and derivatives	0.016	2.01998	0.0464
Thymine	Organoheterocyclic compounds	-0.0053	-2.01753	0.0466
Stoloniferone K	Lipids and lipid-like molecules	0.0181	2.01809	0.0466
Apiin	Phenylpropanoids and polyketides	-0.0225	-2.01679	0.0467
9,14-Dihode	Lipids and lipid-like molecules	0.0274	2.01718	0.0467
Pge3	Lipids and lipid-like molecules	0.0128	2.01709	0.0467
(1alpha,4alpha,5beta,6alpha,11betah)-1,4-Epoxy-5-Hydroxy-10(14)-Germacren-12,6-Olide	Organoheterocyclic compounds	-0.0201	-2.01326	0.0471
16-Glutaryloxy-1alpha,25-Dihydroxyvitamin D3	Lipids and lipid-like molecules	0.0282	2.01331	0.0471
13,16-Epoxy-7,12-Dihydroxy-9z-Octadecenoic Acid	Lipids and lipid-like molecules	0.0125	2.00992	0.0474
Tryptophyl-Glutamate	Organic acids and derivatives	0.0214	2.00954	0.0475
Histidylvaline	Organic acids and derivatives	0.0227	2.0066	0.0478
2-Hydroxyacetophenone	Organic oxygen compounds	-0.0049	-2.00525	0.0479
13-Hydroxy-9-Methoxy-10-Oxooctadec-11-Enoic Acid	Lipids and lipid-like molecules	0.0199	2.00209	0.0483
Myristic Acid	Lipids and lipid-like molecules	0.0224	2.00116	0.0484
2-Aminopurine	Organoheterocyclic compounds	0.0152	2.00038	0.0485
[14]-Gingerol	Benzenoids	-0.0259	-1.99934	0.0486
PA(16:1(9Z)/0:0)	Lipids and lipid-like molecules	0.033	1.99667	0.0489
10,11-Dihydro-Leukotriene B4	Lipids and lipid-like molecules	0.0325	1.99651	0.0489
12r,13r-Dihydroxy-Eicosa-5z,8z,10e,14z-Tetraenoic Acid	Lipids and lipid-like molecules	0.0229	1.99548	0.049
Bassic Acid	Lipids and lipid-like molecules	0.0259	1.99394	0.0492
3-(3-Oxobutanoyloxy)Butanoic Acid	Organic acids and derivatives	0.0367	1.99195	0.0494
Glutaminylisoleucine	Organic acids and derivatives	0.0187	1.99145	0.0495

## Sheet: Table S3
Table S3: Spearman correlation coefficients between nonadditive microorganisms and metabolites
	Anaerofustis	Lachnospiraceae	Anaerostipes	Eubacterium_coprostanoligenes	Oscillibacter	Bacteroides	DTU014	Negativibacillus	Erysipelotrichaceae	Campylobacter	Fournierella	Lachnospira	Anaerotruncus	Anaerovoracaceae	Alistipes	Clostridia_UCG-014	Ruminococcus	Blautia	Paludicola	GCA-900066575	Sutterellaceae; g_	RF39	Sellimonas	Monoglobus	Caproiciproducens	Eubacterium_brachy	UCG-005	Butyricimonas	Lachnospiraceae_NK4A136	Lactobacillus	UC5-1-2E3	Escherichia-Shigella	Bilophila	Peptococcus	UCG-010	Anaerofilum	Anaerostignum	Flavonifractor	Bacillus	DTU089	Erysipelatoclostridium	Faecalibacterium	Odoribacter	Colidextribacter	Dielma	Eubacterium_nodatum	Desulfovibrio	Eisenbergiella
Dimethylsphingosine	0.568352	0.419336	0.562267	-0.360365	0.541178	-0.355904	-0.396544	-0.342454	-0.303996	0.49816	0.323735	0.392972	-0.0796559	-0.361222	-0.29667	-0.372614	0.392633	-0.249158	0.224447	-0.188097	0.256139	-0.400025	0.283467	-0.0302836	0.276174	0.43761	0.439157	-0.298387	0.240632	-0.0560151	0.177498	0.0886533	0.34145	0.295666	0.0362762	0.249596	-0.357426	-0.266642	-0.233848	0.255908	-0.148767	0.31501	0.411499	0.0255177	0.237746	0.257936	0.0355023	-0.00359715
Clausarinol	-0.515514	-0.554348	-0.459835	0.270791	-0.469317	0.166514	0.23859	0.228036	0.201696	-0.291764	0.00939211	-0.433478	-0.0259044	0.250303	0.0437832	0.183405	-0.412339	0.0593242	-0.110129	-0.0178376	-0.37347	0.307404	-0.207128	0.0145285	-0.323521	-0.277178	-0.439519	0.297729	-0.37826	-0.173215	-0.405826	-0.00572089	-0.422628	-0.398165	-0.204331	-0.313258	0.172713	0.0989834	0.0814175	-0.102556	0.123151	-0.254064	-0.303173	-0.0306047	-0.364045	-0.346183	0.0503519	-0.153854
Eicosanoyl-HSL	0.540225	0.48206	0.48178	-0.508219	0.535103	-0.533918	-0.526915	-0.475458	-0.405309	0.428209	0.302235	0.480988	-0.161411	-0.459809	-0.401786	-0.405243	0.46772	-0.369684	0.246261	-0.208034	0.456723	-0.453661	0.251743	0.125011	0.246179	0.296078	0.424044	-0.389001	0.156808	-0.11808	0.101833	0.118698	0.30803	0.221644	-0.0315925	0.232153	-0.419651	-0.23747	-0.35755	0.350109	-0.327407	0.417459	0.347574	-0.0649795	0.378114	0.225033	0.00608306	-0.169544
PE(O-18:0)	0.535887	0.312837	0.448294	-0.53996	0.467029	-0.503824	-0.455391	-0.469153	-0.417969	0.335605	0.280454	0.379242	-0.270659	-0.384128	-0.369469	-0.411121	0.380664	-0.444112	0.219706	-0.26865	0.380796	-0.293213	0.179438	0.181825	0.172013	0.273063	0.348315	-0.433452	0.0540665	-0.176474	0.0174757	0.0499405	0.215541	0.229878	-0.0846281	0.108384	-0.402404	-0.290596	-0.382162	0.306647	-0.247249	0.309149	0.278347	0.0464257	0.3522	0.112611	0.0510104	-0.266362
PE(16:0)	0.390231	0.268486	0.421328	-0.541836	0.371593	-0.513668	-0.446238	-0.466008	-0.415895	0.345532	0.306565	0.374314	-0.24524	-0.456812	-0.424489	-0.408322	0.281031	-0.468115	0.224118	-0.272141	0.349566	-0.25013	0.161016	0.0689221	0.193069	0.196543	0.240631	-0.400163	0.071699	-0.199588	-0.00626425	0.120838	0.196905	0.108186	-0.167363	0.0418325	-0.383897	-0.297115	-0.418085	0.305593	-0.254361	0.257225	0.228744	-0.0309587	0.250588	0.0648572	0.11245	-0.188641
PE(O-16:0)	0.527705	0.306351	0.455439	-0.528205	0.451192	-0.49169	-0.462281	-0.491954	-0.408009	0.382014	0.345285	0.359027	-0.262823	-0.391093	-0.396436	-0.400041	0.37398	-0.411335	0.165922	-0.27545	0.365321	-0.285772	0.131317	0.175108	0.141738	0.242474	0.316377	-0.394055	0.0898008	-0.165115	0.00125944	0.0514222	0.24473	0.255519	-0.0852537	0.126337	-0.398368	-0.252089	-0.384056	0.31687	-0.241388	0.307091	0.285294	0.0730464	0.355948	0.118222	0.103297	-0.217928
PE(17:0)	0.459063	0.297197	0.500432	-0.525917	0.400848	-0.497337	-0.474167	-0.528123	-0.413113	0.40037	0.426843	0.398312	-0.284142	-0.462839	-0.414183	-0.426777	0.337268	-0.434729	0.178878	-0.30314	0.340824	-0.303749	0.214553	0.132732	0.219624	0.259579	0.267432	-0.367072	0.151745	-0.142462	-0.0204391	0.124773	0.286628	0.21104	-0.0773185	0.157559	-0.41311	-0.3549	-0.3899	0.35592	-0.271663	0.267547	0.26865	0.0316419	0.304409	0.0911763	0.102951	-0.14801
PE(O-18:1)	0.517465	0.311487	0.44482	-0.468247	0.442367	-0.456641	-0.468381	-0.430893	-0.399926	0.375429	0.366276	0.380734	-0.253801	-0.41632	-0.377767	-0.404404	0.328065	-0.410166	0.191225	-0.282545	0.351969	-0.361929	0.210915	0.146923	0.157838	0.286793	0.288801	-0.350131	0.107647	-0.141902	-0.0341694	0.0396182	0.247133	0.172104	-0.0587812	0.169775	-0.427953	-0.324921	-0.313825	0.30882	-0.221748	0.313611	0.258411	0.0542868	0.31791	0.094163	0.0525579	-0.244318
Met-SO	0.198412	-0.0392394	0.146891	-0.389571	0.15341	-0.369519	-0.439924	-0.459719	-0.508334	0.0611351	0.205663	0.187915	-0.321562	-0.391554	-0.454978	-0.249784	-0.0171297	-0.411648	0.100465	-0.373124	0.204774	-0.127514	-0.109404	0.122542	-0.0505659	0.0712598	-0.00911224	-0.260127	-0.148131	-0.28485	-0.159882	-0.0624771	-0.0401613	0.123478	-0.294877	-0.00216489	-0.0926145	-0.282973	-0.418496	0.0813681	-0.315488	-0.0210808	-0.0637033	-0.0805041	-0.0573876	-0.0633556	-0.108631	-0.274528
Chimyl alcohol	0.489758	0.231773	0.392435	-0.450303	0.381998	-0.474454	-0.505711	-0.434564	-0.376483	0.371412	0.364119	0.338795	-0.25902	-0.388195	-0.39339	-0.356661	0.29802	-0.387513	0.171815	-0.284817	0.258822	-0.33982	0.171914	0.0804791	0.0636539	0.272338	0.235379	-0.247319	0.0516628	-0.211557	-0.0395364	-0.00172862	0.173676	0.231951	-0.119225	0.134577	-0.37034	-0.297263	-0.362292	0.309594	-0.271927	0.240482	0.219245	-0.0287691	0.275291	0.106638	0.0392065	-0.172458
Piperidinyloxy-phospholipid	0.226712	0.255101	0.345763	-0.309116	0.268074	-0.286134	-0.230194	-0.345796	-0.271548	0.502408	0.390904	0.294663	-0.0955756	-0.309435	-0.262345	-0.186632	0.225583	-0.227164	-0.0848253	-0.101799	0.172128	-0.067424	0.00807507	0.0769725	0.18678	0.140503	0.140388	-0.17954	0.285611	0.0339713	-0.0103636	0.207664	0.253439	0.141554	0.0263326	0.0763472	-0.280492	-0.151171	-0.224415	0.25148	-0.0639503	0.244104	0.205169	0.0826031	0.12802	0.0664578	0.176112	-0.0199942
Hydroxy-C16-Ornithine	0.160523	-0.0577273	0.0590608	-0.395201	0.0343499	-0.422727	-0.359708	-0.399745	-0.378985	0.0220027	0.497387	0.0414119	-0.484216	-0.243963	-0.461316	-0.345417	-0.00376178	-0.412783	0.188147	-0.464922	0.101716	-0.149311	-0.00657694	0.233403	-0.0999218	0.0896489	-0.0541548	-0.0910169	-0.246666	-0.325563	-0.220237	-0.123654	-0.0132444	0.0694271	-0.308319	-0.0623783	-0.18847	-0.290842	-0.389093	0.195785	-0.418331	-0.0223155	-0.0778121	-0.12311	0.115533	-0.136884	0.0275837	-0.201515
Enigmol	0.478077	0.275236	0.446154	-0.472231	0.493732	-0.481072	-0.437315	-0.357024	-0.379133	0.398313	0.289344	0.333141	-0.177479	-0.324452	-0.325678	-0.412257	0.334683	-0.431551	0.289591	-0.293328	0.260353	-0.284965	0.193991	0.059176	0.137474	0.32502	0.312261	-0.381066	0.0191554	-0.283796	0.0100508	0.112706	0.178648	0.248741	-0.0762978	0.146718	-0.415454	-0.285986	-0.30184	0.241355	-0.168539	0.310137	0.282068	0.0256	0.315966	0.126885	0.086307	-0.160851
Methoxy-C21 acid	0.465631	0.369387	0.375528	-0.274017	0.314681	-0.297987	-0.24534	-0.281031	-0.16016	0.297411	0.19027	0.233497	0.000749064	-0.252954	-0.242376	-0.315669	0.21289	-0.134231	0.0155492	-0.02788	0.153163	-0.324081	0.0961024	-0.0308104	0.256023	0.259777	0.250903	-0.275438	0.285528	-0.0402272	0.153906	-0.0207187	0.291699	0.272944	0.0520972	0.177479	-0.14036	-0.264666	-0.202865	0.0697288	-0.131893	0.102292	0.221023	-0.0445077	0.155335	0.152989	0.032325	0.0515372
Methoxy-C20 acid	0.463137	0.259316	0.367741	-0.238243	0.247446	-0.319768	-0.289765	-0.240433	-0.161757	0.268716	0.236136	0.176172	-0.0168334	-0.272055	-0.252319	-0.34331	0.225287	-0.155451	0.0113677	-0.10812	0.147072	-0.298893	0.0982426	0.0320286	0.193431	0.229781	0.189546	-0.252356	0.183331	-0.0967774	0.0782743	-0.0328025	0.226011	0.258718	0.0262914	0.180179	-0.250713	-0.273474	-0.165115	0.127201	-0.129259	0.137556	0.163419	-0.0616622	0.205103	0.136934	-0.0341359	0.035634
PGJ3	-0.460009	-0.354702	-0.332494	0.0701403	-0.39339	0.0514055	0.055184	0.130806	-0.0285385	-0.33712	-0.170795	-0.3331	-0.156785	0.0544802	0.00858542	0.130493	-0.405079	-0.011203	-0.041429	-0.0895172	-0.178763	0.187949	-0.160028	-0.0635552	-0.282479	-0.0790303	-0.329168	0.102179	-0.407705	-0.232811	-0.183343	-0.182929	-0.387332	-0.0522565	-0.282316	-0.275179	0.163607	-0.0506482	-0.0734823	-0.296621	-0.0668313	-0.299239	-0.321727	-0.0658603	-0.265736	-0.203037	-0.165131	-0.171058
Sphingosine	0.450592	0.23398	0.366852	-0.480183	0.456838	-0.470552	-0.433924	-0.407795	-0.399399	0.326435	0.26279	0.359686	-0.237025	-0.310884	-0.337449	-0.351426	0.266362	-0.416949	0.218224	-0.273919	0.279648	-0.24743	0.112895	0.0315348	0.0684282	0.301724	0.278495	-0.366957	-0.0488475	-0.305346	-0.0170806	0.0454955	0.113043	0.233542	-0.114286	0.126312	-0.32052	-0.282018	-0.341203	0.215722	-0.175092	0.256781	0.21992	0.0132692	0.247853	0.0474157	0.00417335	-0.203935
Allyl-isopropylacetamide	0.251736	0.00993538	0.12972	-0.334848	0.0297732	-0.454698	-0.427083	-0.390805	-0.391892	0.0761822	0.202272	0.00818349	-0.132485	-0.415497	-0.476034	-0.470782	-0.0558011	-0.296605	-0.0789809	-0.289097	-0.0524262	-0.208528	-0.094275	-0.0850064	0.0576121	0.0625674	-0.0288019	-0.262053	-0.0807376	-0.272816	-0.170386	-0.0922175	0.0708976	0.234346	-0.210842	0.0855829	-0.053949	-0.334156	-0.319718	-0.11622	-0.294975	-0.0936165	-0.0679672	0.0163889	-0.0535903	-0.0536695	-0.116698	0.0259538
Kirenol	-0.00372064	0.193711	0.0595876	0.350076	-0.015434	0.396238	0.421354	0.321842	0.415088	-0.0517512	-0.294119	0.0285309	0.362687	0.296261	0.473153	0.277639	0.0875911	0.454451	-0.0838704	0.41145	-0.11538	0.0115817	-0.00158867	-0.243248	0.144882	0.0910812	0.191258	0.238017	0.241283	0.385653	0.374563	0.0517185	0.0927275	-0.019684	0.382526	0.0932959	0.189824	0.302778	0.414315	-0.109931	0.277919	0.10919	0.202008	0.0481296	0.0525195	0.232508	0.00494711	0.264074
Gallicynoic acid	-0.478612	-0.312162	-0.247726	0.288686	-0.457266	0.18436	0.177109	0.334025	0.121357	-0.185842	0.0129152	-0.348173	0.0597028	0.198646	0.10226	0.169758	-0.327275	0.168473	-0.0458904	-0.00532576	-0.260732	0.187768	-0.051636	-0.0640161	-0.0759847	-0.158727	-0.326337	0.174205	-0.128531	0.0295592	-0.266613	-0.0251143	-0.168194	-0.0787528	-0.0726595	-0.222251	0.102363	0.0667654	0.138017	-0.1273	0.102523	-0.280487	-0.129818	-0.142282	-0.238718	-0.12672	-0.0294934	0.0969914
C17-Sphinganine	0.108689	-0.04054	0.199292	-0.333481	0.143861	-0.417047	-0.403516	-0.224168	-0.363428	0.152784	0.211409	0.120684	-0.175421	-0.289658	-0.410281	-0.319472	-0.0092604	-0.38748	0.46637	-0.399646	0.0771865	-0.264996	0.0488867	0.0521464	0.0273202	0.166399	-0.0698934	-0.258217	-0.207845	-0.437824	-0.191673	0.112409	-0.089402	0.0575794	-0.296466	-0.001778	-0.297925	-0.289657	-0.306186	0.0575297	-0.30696	0.0706013	0.0243075	-0.182756	0.0307737	-0.0826288	-0.0016216	-0.221517
Hydroxy-oxo-C16 acid	-0.216571	-0.416093	-0.147615	-0.129209	-0.218949	-0.181216	-0.221592	-0.116253	-0.263596	-0.179191	0.0635222	-0.262803	-0.19623	-0.104243	-0.261983	-0.165774	-0.243874	-0.284916	0.241585	-0.451603	-0.0371157	0.0715397	-0.166778	0.0959213	-0.208429	-0.148158	-0.297658	-0.109258	-0.434845	-0.41466	-0.331018	-0.0208175	-0.330222	-0.0773311	-0.429265	-0.173191	-0.0224682	-0.12246	-0.284866	0.029658	-0.212281	-0.233568	-0.198337	-0.175323	-0.195713	-0.152098	-0.0521134	-0.280175
Deoxyoleandolide	0.43152	0.282792	0.358933	-0.138774	0.198979	-0.214866	-0.13661	-0.181331	-0.0236655	0.126987	0.193579	0.223781	-0.015434	-0.145179	-0.0882496	-0.2835	0.215343	-0.0461868	-0.00774581	-0.0289501	0.178944	-0.245322	0.217928	0.00738363	0.292077	0.0694489	0.197646	-0.136208	0.211492	-0.0401284	0.122396	0.0715729	0.168243	0.179314	0.111364	0.201713	-0.180955	-0.236976	-0.0636869	0.136107	-0.0481129	0.188394	0.151237	-0.0394536	0.301081	0.150217	-0.115874	0.0849241
PC(17:1)	0.451119	0.298168	0.365173	-0.331786	0.33684	-0.316245	-0.288448	-0.280471	-0.216315	0.314566	0.286365	0.279986	-0.232366	-0.263723	-0.202535	-0.282002	0.280043	-0.255612	0.199687	-0.186747	0.269918	-0.278117	0.217253	0.083821	0.137589	0.345434	0.28969	-0.212548	0.0709664	-0.0259703	0.110328	-0.0104046	0.190814	0.0748177	-0.00891472	0.0555133	-0.310095	-0.188427	-0.229304	0.298514	-0.139383	0.322171	0.312574	0.0690788	0.3066	0.172955	0.108384	-0.179092
PC(O-18:1)	0.408925	0.208083	0.340709	-0.429856	0.353155	-0.439272	-0.450346	-0.383809	-0.350998	0.346257	0.334502	0.302023	-0.244055	-0.396824	-0.385669	-0.395596	0.204017	-0.418529	0.140075	-0.307865	0.25036	-0.334107	0.156867	0.118854	0.0784212	0.241668	0.165	-0.285447	0.0503951	-0.164901	-0.11209	0.0190559	0.162448	0.0646118	-0.100358	0.129844	-0.391682	-0.318352	-0.280389	0.250228	-0.194814	0.28704	0.155879	0.0142734	0.232145	0.00961184	-0.0131457	-0.272947
Hydroxy-C18-Ornithine	0.0154917	0.0608388	0.157229	-0.157773	0.0229246	-0.152027	-0.126633	-0.120418	-0.141293	0.0455283	0.244483	0.129222	-0.276355	-0.150267	-0.178746	-0.135251	0.123217	-0.176359	0.151401	-0.217319	0.185546	-0.0939787	0.442944	0.157032	0.0811211	0.108367	0.0272873	-0.098096	-0.0789266	-0.120319	-0.0796078	0.0709885	0.0699263	0.0353398	-0.102935	-0.065531	-0.215559	-0.108203	-0.167634	0.133358	-0.147598	0.13963	0.0218875	-0.0765941	0.0117708	-0.0166083	-0.036309	-0.0570194
MG(20:2)	0.440459	0.174631	0.385076	-0.407203	0.366588	-0.389521	-0.433767	-0.335671	-0.29965	0.295123	0.286315	0.332564	-0.217121	-0.276616	-0.294349	-0.26088	0.292341	-0.350504	0.240301	-0.33014	0.226719	-0.265769	0.114146	0.0958719	-0.0431082	0.192147	0.153821	-0.258678	-0.00954067	-0.293839	-0.0248348	0.0224226	0.0963823	0.230199	-0.135433	0.116311	-0.369248	-0.208824	-0.315932	0.265308	-0.224974	0.249142	0.142067	-0.0830312	0.376104	0.0513594	-0.0152364	-0.169395
DH-Keto-PGA2	0.193671	0.0751286	0.19786	0.149656	-0.0727909	0.0368687	0.0153188	-0.0324896	0.0519323	0.00129234	-0.0229246	-0.0123453	0.136963	-0.0800201	0.0285879	-0.198897	-0.135762	0.200165	-0.0946043	-0.0133103	-0.267564	-0.11706	0.0524098	-0.452015	0.275878	0.00577026	0.0579578	0.0937827	0.121658	0.0650039	0.0346797	0.109026	0.17547	0.224242	0.173281	0.424021	0.143399	-0.224036	0.102803	-0.264601	-0.0227271	-0.172655	0.0604272	0.0587812	-0.0424868	0.131983	-0.23398	0.311322
Myrrhanol B	0.208298	0.422052	0.298514	0.0206034	0.282891	0.0459563	0.0566739	-0.0639997	0.0728238	0.192707	0.0926781	0.130631	0.168473	0.0106622	0.0754579	0.00993538	0.27512	0.16714	0.138116	0.191373	0.240186	-0.0850722	0.165016	-0.0108079	0.442417	0.203902	0.334963	-0.0512747	0.367707	0.244269	0.339266	0.15537	0.352315	0.170834	0.208035	0.132461	-0.0884002	0.0453142	0.0334609	0.102655	0.0545335	0.0615961	0.387595	-0.103412	0.279377	0.319765	0.163996	0.0517677
PE(18:1)	0.333359	0.137474	0.286381	-0.435436	0.213384	-0.36081	-0.41965	-0.400321	-0.261522	0.131695	0.127168	0.260611	-0.24366	-0.361865	-0.313495	-0.278857	0.193975	-0.322517	0.214553	-0.235379	0.218274	-0.187702	0.128172	0.0881508	0.0298061	0.0941268	0.188542	-0.321749	-0.0637883	-0.16905	0.038384	0.0289008	0.122904	0.0795906	-0.181365	0.0589129	-0.203356	-0.181726	-0.339902	0.249471	-0.255645	0.178565	0.152932	0.140405	0.1533	-0.0187534	-0.0140347	-0.143055
MG(20:4)	0.0652676	-0.0427954	0.051175	-0.433379	0.144964	-0.377339	-0.322642	-0.38748	-0.22448	0.169659	0.271219	0.101902	-0.276717	-0.262883	-0.33605	-0.218093	0.138264	-0.393736	0.0321603	-0.221468	0.164407	-0.0468124	-0.0254764	0.282348	-0.207985	0.00555624	-0.00089723	-0.317649	-0.157088	-0.310565	-0.122412	-0.0607403	-0.0956085	0.00098166	-0.266767	-0.160416	-0.300016	-0.127975	-0.409507	0.385373	-0.218867	0.136074	0.0534305	-0.00643704	0.0965219	-0.227293	0.112977	-0.358324
Keto-PGF1a	0.404513	0.147039	0.29295	-0.257275	0.226308	-0.295633	-0.290959	-0.297	-0.175536	0.155797	0.213236	0.273525	-0.246244	-0.216431	-0.235461	-0.2862	0.162004	-0.262246	0.0484422	-0.202799	0.176491	-0.234029	0.143614	0.0822077	0.104548	0.0433716	0.114426	-0.236305	0.0649654	-0.217105	-0.0544356	0.0347369	0.0922171	0.11328	-0.0634484	0.157444	-0.259979	-0.285212	-0.178549	0.179174	-0.103445	0.174021	0.0683623	0.0182739	0.274607	-0.0705336	-0.0658271	-0.147286
EPA-Thr	0.203425	-0.0536609	0.0988517	-0.351294	0.0319463	-0.342207	-0.384477	-0.287385	-0.284587	0.146874	0.292374	0.151193	-0.309495	-0.304709	-0.331901	-0.321859	0.0204058	-0.425855	0.0553072	-0.332115	0.00237889	-0.165477	0.108104	0.052064	-0.134412	0.0204717	-0.0753426	-0.100483	-0.132507	-0.280998	-0.240849	-0.0146603	-0.0659423	3.38503e-05	-0.226193	-0.00409106	-0.211573	-0.213714	-0.264354	0.181759	-0.236515	0.10547	-0.145639	0.0158539	0.113334	-0.131208	-0.0476849	-0.155896
Leu-Gly	0.339945	0.190912	0.236301	-0.418891	0.322303	-0.392583	-0.343089	-0.424209	-0.431337	0.187933	0.122674	0.255485	-0.163288	-0.28564	-0.360876	-0.265918	0.147862	-0.293295	-0.0159773	-0.23337	0.237832	-0.211705	-0.0916739	0.0428448	0.122921	0.142446	0.199737	-0.314686	0.0552437	-0.110968	0.00954043	-0.0493643	0.166333	0.13128	-0.0580979	0.111743	-0.20961	-0.201251	-0.270922	0.0468618	-0.177446	0.138955	0.104317	0.0763472	0.112032	0.116604	-0.0841832	-0.203951
Hippurate	0.0589046	0.226291	0.0282257	0.174515	0.0988682	0.353846	0.256222	0.179816	0.303173	-0.0351237	-0.321118	0.0933808	0.2862	0.128531	0.408256	0.282084	0.147187	0.310713	0.0367864	0.371527	0.028094	0.0061983	0.11436	-0.113207	0.14694	0.0761658	0.271334	0.145839	0.234195	0.412306	0.423689	0.0212537	0.267218	0.0733875	0.298647	0.198198	0.120406	0.251447	0.303058	-0.0555377	0.202766	0.0521299	0.226308	0.148019	0.0823047	0.252177	-0.00672511	0.194518
4-Keto-caproic acid	0.0154258	-0.0812364	-0.193333	-0.154908	0.0419229	-0.198667	-0.0559084	-0.106639	-0.0961353	-0.092069	-0.045199	-0.111314	-0.110952	0.0542661	-0.0280117	-0.042993	-0.0392888	-0.0465654	-0.258559	-0.0418076	0.0514384	0.157312	-0.331901	0.230177	-0.218718	0.0130304	-0.00842079	-0.220105	-0.0432911	-0.00838787	-0.00157224	-0.422391	-0.0519982	0.171308	-0.0663541	-0.060304	0.123401	-0.0425979	-0.0852204	-0.0312384	-0.052064	-0.0852204	0.00460139	0.0716552	-0.0251972	-0.0873811	0.124666	-0.0573651
Hydroxy-C18-Glycerol	0.352037	0.426843	0.423287	-0.253834	0.409244	-0.178532	-0.112146	-0.243265	-0.08094	0.343771	0.14373	0.280637	0.150414	-0.165087	-0.0626332	-0.12562	0.389571	-0.0800675	0.127662	0.0622711	0.268371	-0.109997	0.16523	0.0990328	0.363856	0.201218	0.406939	-0.225785	0.332121	0.0803309	0.322638	0.219666	0.369058	0.156693	0.133573	0.0908676	-0.221796	-0.0393876	-0.133704	0.221813	-0.0249002	0.129588	0.399136	-0.10882	0.264113	0.211964	0.200412	-0.0723299
DH-PV acid-GlcA	-0.175487	-0.00361361	-0.0671276	0.00954027	-0.0295427	0.0635058	0.102597	0.121883	0.0302506	-0.110244	-0.047191	0.0828238	-0.0273532	-0.0169031	0.0751451	0.121324	-0.14908	-0.0730707	-0.0728732	-0.00336667	-0.0111043	-0.0351566	0.0644277	-0.127925	-0.0916903	0.004552	-0.0947854	0.0376267	-0.141653	0.0029551	0.0210976	-0.0233281	-0.118854	-0.416452	0.0209903	-0.116212	-0.044564	0.0999383	0.0876404	-0.101074	0.102391	0.00605013	-0.120451	-0.166811	-0.0518441	-0.0459636	-0.0686258	-0.179668
C18-dienedioic acid	0.380921	0.127892	0.102292	-0.092497	0.0522122	-0.161378	-0.213155	-0.20917	-0.0676051	0.124501	0.0581059	0.0349096	-0.0331975	-0.292886	-0.207211	-0.359098	0.062518	-0.0801498	-0.0539244	-0.0961024	-0.0431082	-0.179734	0.122443	-0.122756	0.235379	-0.0220192	0.185085	-0.108089	0.104717	-0.044771	0.0387297	0.00287279	0.245652	0.186211	0.0526322	0.415716	-0.0938162	-0.347821	-0.0874594	0.0262502	-0.123365	-0.0457093	0.0091287	0.141952	-0.0521077	0.0305351	-0.170219	0.163765
Alaptide	0.0358317	-0.0528707	-0.0457093	-0.270741	0.133605	-0.231049	-0.262165	-0.187472	-0.368976	-0.0226942	-0.0423509	0.0946252	-0.225863	-0.129585	-0.216134	-0.0424332	-0.0890398	-0.310779	0.0740421	-0.246738	0.14638	-0.0643619	-0.220529	0.101041	-0.13614	0.0114829	-0.0518829	-0.193665	-0.191357	-0.175075	-0.144177	-0.128337	-0.102556	-0.0473228	-0.149937	-0.0380378	-0.0977767	-0.109882	-0.133243	-0.0686422	-0.0600486	-0.0135737	-0.149706	-0.0325062	0.00113671	-0.0899058	-0.0343664	-0.322023
Bacillamidin F	-0.287814	-0.230045	-0.163568	-0.377503	-0.104762	-0.358769	-0.278332	-0.264107	-0.256106	-0.0704202	-0.0697946	-0.1289	-0.20326	-0.142314	-0.326172	-0.0624851	-0.182796	-0.255727	0.0806272	-0.218175	-0.149558	0.0391571	-0.254426	-0.0463514	-0.193859	-0.0773511	-0.218109	-0.139962	-0.261755	-0.284241	-0.180412	-0.0623207	-0.230621	-0.0257263	-0.333269	-0.238187	0.0294075	-0.0348932	-0.311487	-0.0754249	-0.191736	-0.0695477	-0.086949	-0.0895999	-0.134552	-0.243398	-0.0290489	-0.178549
PE(20:0)	0.368804	0.185727	0.328641	-0.401869	0.331243	-0.383249	-0.422474	-0.354274	-0.294744	0.265819	0.270577	0.294606	-0.239198	-0.33672	-0.337647	-0.267531	0.24687	-0.335605	0.138264	-0.190007	0.289542	-0.25976	0.111643	0.183471	0.0428448	0.189283	0.18301	-0.29414	0.0209746	-0.164967	-0.0467144	0.0400298	0.1138	0.077018	-0.126205	0.0465409	-0.316103	-0.198354	-0.293608	0.277804	-0.174664	0.252945	0.197086	0.0754829	0.262194	0.0180109	0.0539737	-0.257258
Acetyl-austroinulin	0.142479	-0.0852698	0.0569865	-0.309116	0.0717866	-0.357764	-0.316814	-0.315948	-0.273063	-0.0273532	0.144059	0.0917325	-0.275515	-0.221354	-0.324954	-0.284521	-0.067177	-0.346784	0.0616784	-0.265605	0.134296	-0.0978475	-0.139318	0.0586492	-0.0815821	-0.0325225	-0.0843314	-0.179128	-0.255738	-0.421789	-0.216763	-0.0349345	-0.123052	0.120905	-0.242031	0.0146521	-0.151277	-0.251957	-0.338536	0.0415113	-0.171684	-0.00450261	-0.066535	-0.124683	0.0354606	-0.116934	-0.118904	-0.239017
Hydroxy-C18_1-Glycerol	0.159864	0.283385	0.368992	-0.178763	0.293855	-0.245833	-0.148118	-0.184344	-0.140536	0.418595	0.276487	0.206301	-0.0305305	-0.171493	-0.153821	-0.184459	0.236054	-0.144042	-0.0060172	-0.00695559	0.0573816	-0.149409	0.133704	-0.00940857	0.25171	0.275664	0.263168	-0.0879218	0.212603	0.112977	0.01713	0.165486	0.238639	0.0802845	0.135729	0.0591351	-0.240295	-0.254706	-0.117257	0.224974	-0.0086842	0.234523	0.315191	0.127341	0.13344	0.165035	0.202074	0.0208503
Furan-C13 acid	0.15253	-0.135811	-0.0523604	-0.363954	0.0757377	-0.383809	-0.32293	-0.323291	-0.287912	-0.00102893	0.211606	0.042236	-0.319241	-0.162288	-0.337696	-0.227707	0.0172943	-0.422826	0.0843973	-0.320344	0.152784	-0.0679178	-0.0658271	0.241256	-0.25171	-0.0441289	-0.0667161	-0.194752	-0.261245	-0.423139	-0.215973	-0.118797	-0.154085	0.0700194	-0.29561	-0.101206	-0.169328	-0.165774	-0.36104	0.224941	-0.245454	0.0113183	-0.166613	-0.092234	0.0988201	-0.273348	-0.00231304	-0.342832
Estradiol-quinone	0.265886	0.251891	0.35895	-0.0905873	0.146512	-0.0500391	-0.171092	-0.206717	-0.0983907	0.159666	0.087163	0.163175	0.0508293	-0.20525	-0.0746183	-0.123003	0.169527	0.108515	-0.0607729	-0.00443676	0.0532164	-0.210207	0.0517183	-0.231411	0.353599	0.226439	0.184443	0.0749817	0.338047	0.199045	0.101241	0.078331	0.421114	0.278224	0.204874	0.337492	-0.153029	-0.117142	0.0867844	-0.115825	0.0349261	0.117685	0.274857	0.0466232	0.0597846	0.344648	-0.0787175	0.299272
12-epi-LTB3	0.371158	0.0849735	0.239182	-0.321019	0.149623	-0.358044	-0.345394	-0.352315	-0.244944	0.173264	0.214751	0.177746	-0.229732	-0.340409	-0.30482	-0.419006	0.124402	-0.29132	-0.0173272	-0.297	0.035848	-0.20675	0.135482	0.0170474	0.122114	0.024999	0.0691526	-0.200695	-0.00968884	-0.191769	-0.13122	0.0580239	0.0764786	0.139768	-0.0930324	0.158917	-0.239864	-0.338108	-0.224036	0.174976	-0.154332	0.184887	0.0334609	0.0584107	0.100945	0.00773072	-0.131531	-0.0931555
Bicyclo-PGE2	0.0406472	-0.206157	-0.0851216	-0.203276	-0.0695806	-0.283302	-0.30352	-0.28643	-0.251941	-0.0576944	0.122262	-0.0703467	-0.292242	-0.214784	-0.323785	-0.305741	-0.206733	-0.251957	-0.0962835	-0.332197	-0.18138	-0.0684776	-0.00991892	-0.142248	-0.0788822	-0.00983661	-0.119447	-0.0182659	-0.222572	-0.28271	-0.285447	-0.154933	-0.0411162	0.157319	-0.208652	0.172376	-0.0226713	-0.420356	-0.204198	-0.110129	-0.13642	-0.147763	-0.244285	0.0682062	-0.157773	-0.200958	-0.179635	0.00191793
Hydroxy-benzyl alcohol-Glc	-0.233223	-0.413755	-0.0893526	0.0949171	-0.18464	0.0475861	-0.00907935	0.0665679	-0.0669795	-0.205581	-0.0606742	-0.182526	-0.0379388	0.0808764	-0.0124048	0.0226283	-0.251776	-0.141639	0.113487	-0.155353	-0.0906038	0.0388937	-0.0435856	-0.00282339	-0.248368	-0.0953451	-0.248599	0.00609962	-0.212117	-0.167601	-0.274318	-0.0209409	-0.330304	-0.170834	-0.185151	-0.163659	0.0477713	-0.126559	0.000600897	-0.0088159	0.0167675	-0.0422851	-0.154217	-0.0174096	-0.211693	-0.158253	-0.056081	-0.17552
MG(20:1)	0.118715	0.0860929	0.174482	-0.281064	0.217434	-0.223674	-0.236203	-0.244236	-0.0636869	0.224711	0.246376	0.200648	-0.124188	-0.184172	-0.189958	-0.0950982	0.258904	-0.233288	0.139597	-0.0262995	0.253356	-0.043207	0.150726	0.272618	-0.00631354	0.0889081	0.161361	-0.230757	-0.0643233	-0.181232	0.0133434	0.114056	-0.0393382	-0.0255739	-0.192806	-0.0736637	-0.282913	0.0057538	-0.282825	0.411104	-0.122081	0.203556	0.242919	0.00696385	0.218892	-0.061062	0.176672	-0.322254
Drimene-triol	-0.158687	-0.401309	0.0204387	0.14205	-0.158431	0.120468	0.0288267	0.114129	-0.00218134	-0.273441	-0.126312	-0.155	-0.122229	0.144833	0.00949088	0.0970902	-0.188558	-0.0570852	0.165049	-0.205268	-0.110162	0.01764	-0.0331152	0.0151871	-0.225797	0.0115158	-0.24473	0.107414	-0.224185	-0.15392	-0.242478	-0.00636295	-0.374474	-0.0631563	-0.14862	-0.147945	-0.00882648	-0.073861	0.0388114	-0.0246039	-0.0768737	-0.0995267	-0.173775	-0.152316	-0.118152	-0.12705	-0.152093	-0.141079
PE(P-18:0)	0.323531	0.143977	0.281179	-0.408898	0.288999	-0.386854	-0.414547	-0.346454	-0.292999	0.251414	0.268091	0.258567	-0.291238	-0.337132	-0.363214	-0.282496	0.230983	-0.376318	0.145392	-0.235362	0.256007	-0.189579	0.101189	0.19353	0.0180351	0.170186	0.163502	-0.288526	-0.0628334	-0.191423	-0.0309261	0.0263243	0.0720336	0.0642395	-0.188757	0.00486482	-0.304332	-0.174071	-0.345582	0.280849	-0.210915	0.235247	0.152521	0.0820928	0.243323	-0.0103379	0.0882496	-0.234638
Putrescine	0.151089	-0.0514878	0.111001	-0.322007	0.0733506	-0.280158	-0.410736	-0.36542	-0.27922	-0.0763139	0.0317652	0.0922847	-0.163864	-0.28699	-0.24524	-0.148504	-0.0294604	-0.271252	0.185908	-0.258229	0.103297	-0.173659	-0.0444252	0.0697782	-0.0538091	0.0142651	-0.0386138	-0.149181	-0.159047	-0.200971	0.00172041	0.0006009	0.0155328	0.139573	-0.196362	0.165511	-0.00607614	-0.11678	-0.226884	-0.0462691	-0.264271	-0.00552332	-0.0966457	-0.00221427	0.0737547	-0.053158	-0.206964	-0.0684941
N-Acetyl-muramate	-0.0894188	-0.116632	0.0689056	-0.18925	-0.0920361	-0.301362	-0.246887	-0.245125	-0.217154	0.122361	0.212018	-0.0806317	-0.0770877	-0.282512	-0.411466	-0.228991	-0.134445	-0.193711	-0.136799	-0.208857	-0.175487	-0.0384327	-0.145508	-0.0444252	-0.0242581	-0.0938964	-0.20647	-0.0732366	-0.0538031	-0.251183	-0.227908	0.0586412	-0.0787834	0.0036643	-0.250616	-0.133219	0.0343919	-0.218241	-0.279664	-0.0763139	-0.1852	-0.15234	-0.125637	-0.0667081	-0.223768	-0.124079	-0.00326789	0.0485245
Corosolic acid	0.0731863	0.05697	-0.0643454	0.30589	-0.0993621	0.314845	0.274628	0.263777	0.279911	-0.125077	-0.259448	-0.021221	0.146594	0.200524	0.33791	0.251496	-0.0743384	0.416043	-0.238095	0.291369	-0.140915	0.0868996	-0.142446	-0.116434	0.00247767	-0.0502531	0.0170144	0.198851	0.111014	0.180689	0.210046	-0.0881265	-0.0639503	0.208882	0.229527	0.125012	0.272292	0.126822	0.340363	-0.273935	0.253998	-0.0715562	-0.122295	0.16328	-0.0274706	0.03603	-0.256748	0.300687
Phenyl-oxazinane dione	0.123086	0.0965963	0.100317	-0.40475	0.17063	-0.36807	-0.336232	-0.341565	-0.315998	0.127596	0.328658	0.204678	-0.283385	-0.311444	-0.342437	-0.293493	0.183916	-0.340133	0.138494	-0.228563	0.220282	-0.0461703	0.00478248	0.230489	-0.0112689	0.116088	0.0631601	-0.268243	-0.0868785	-0.223344	-0.0821432	-0.091806	0.055867	0.0635202	-0.193654	-0.101437	-0.151497	-0.221188	-0.368235	0.20242	-0.269309	0.024077	0.103165	0.0656545	0.180342	-0.084708	0.212808	-0.181331
Tri-OH-EET	0.269738	0.224579	-0.0366053	0.10328	0.0301025	0.114738	0.114319	0.0982755	0.189744	0.082076	-0.0450014	0.108322	-0.0849076	0.0675712	0.246442	-0.00527637	0.0729555	0.211261	-0.166942	0.136782	-0.092711	0.128897	0.0850393	-0.103017	-0.016998	0.0811705	0.214356	0.0892059	0.131297	0.221122	0.233045	-0.231174	0.11594	0.197017	0.240129	0.222028	0.0736922	-0.119266	0.109372	0.0599663	0.0788822	0.0516854	0.0183479	0.417247	0.0856325	0.0648572	-0.0345145	0.262065
Glu-Phe	0.224267	0.0603778	0.172095	-0.312211	0.228481	-0.337531	-0.302664	-0.286101	-0.373075	0.156011	0.0872124	0.210438	-0.18925	-0.263048	-0.345829	-0.204758	0.0217064	-0.331275	0.0437503	-0.293954	0.276651	-0.253636	-0.116204	0.128469	-0.0151212	0.131168	0.0621064	-0.293399	-0.0867056	-0.107281	-0.00679107	-0.105018	0.0109725	-0.00650773	-0.177307	0.0454544	-0.182927	-0.118294	-0.224316	0.00325143	-0.23821	0.124699	-0.0161419	0.00954031	0.0919915	0.0263934	-0.0296251	-0.217566
3-Hydroxybenzaldehyde	0.0596866	0.000749064	0.0838046	-0.18329	0.0579248	-0.247397	-0.235405	-0.223443	-0.212183	0.138264	0.405721	-0.000222512	-0.189991	-0.257301	-0.289624	-0.2458	0.063835	-0.2	0.0712598	-0.284817	0.167173	-0.0468288	-0.0289336	0.244121	-0.0310244	0.0973042	-0.0675886	-0.103776	-0.0633108	-0.25976	-0.0755744	-0.0739683	0.0365395	0.120397	-0.145796	-0.0306541	-0.168812	-0.227888	-0.278248	0.170531	-0.247825	-0.0402272	-0.0105445	-0.0610119	-0.0302959	-0.0797576	0.129572	-0.100037
DHICA	-0.19	-0.282331	-0.152373	-0.152686	-0.102095	-0.19572	-0.161346	-0.0140676	-0.107248	-0.0763633	0.172392	-0.0661931	-0.235609	-0.0184674	-0.124254	-0.00524345	-0.150562	-0.273013	0.0404247	-0.140486	0.0171955	0.118591	-0.113833	0.307882	-0.315537	-0.0292793	-0.304276	-0.0898809	-0.30219	-0.336807	-0.336977	-0.0462528	-0.343623	-0.150879	-0.264651	-0.405048	-0.0750293	-0.0434045	-0.18166	0.0775322	-0.0772029	0.00667572	-0.194123	-0.129761	-0.0855996	-0.331398	0.0570029	-0.274577
Epoxy-germacrene	0.0438904	0.118113	0.23314	0.322583	-0.112532	0.325316	0.299166	0.220282	0.290497	-0.0439149	-0.167338	-0.0448897	0.320393	0.198795	0.319011	0.171799	0.00377824	0.409985	-0.166646	0.250113	-0.247496	-0.0356176	0.0372309	-0.3468	0.290447	0.0384163	0.0909166	0.247631	0.324753	0.381701	0.268013	0.124897	0.249833	0.106256	0.358383	0.197819	0.106062	0.0729884	0.399086	-0.26088	0.218208	-0.0636046	0.182253	0.00100424	0.0299335	0.226666	-0.0634564	0.38557
Hydroxyethyl-isolongifolene	-0.149303	0.0541384	-0.108186	0.288258	-0.164308	0.289114	0.281213	0.265901	0.332395	-0.105733	-0.144273	-0.0707093	0.204873	0.300197	0.319834	0.320311	-0.00127588	0.405869	-0.275812	0.409738	-0.181084	0.173857	-0.0799358	-0.020982	0.0365889	-0.15876	-0.057184	0.182272	0.241554	0.273474	0.055621	-0.0155164	0.10142	0.167331	0.306961	0.0358564	0.136146	0.202815	0.314697	-0.237519	0.273392	-0.0706013	-0.0228259	0.108969	0.0474784	-0.0422013	-0.0256081	0.293954
Xanthurenic acid	-0.259325	-0.395349	0.00224719	0.230736	-0.168441	0.209384	0.051949	0.15741	-0.000732601	-0.255233	-0.0680331	-0.172133	0.00050212	0.209465	0.0927769	0.211787	-0.197086	0.0252953	0.127003	-0.1003	-0.096053	0.0602955	-0.00163806	0.021871	-0.216018	0.0583529	-0.286875	0.202061	-0.0680688	-0.0701239	-0.229686	0.0405895	-0.29942	-0.0926653	-0.0819035	-0.144199	-0.0155712	0.0139194	0.130279	-0.0642631	0.0695971	-0.0666667	-0.11194	-0.12851	-0.136711	0.0170703	-0.0521464	-0.0841668
Glu-Ile	0.171734	-0.0719019	0.144964	-0.37189	0.127201	-0.31715	-0.312863	-0.370507	-0.400453	-0.00239536	0.0715726	0.156327	-0.297691	-0.235746	-0.34652	-0.159896	0.122822	-0.323406	0.000123472	-0.286035	0.201037	-0.0794584	-0.0353542	0.160012	-0.0883484	-0.0372309	0.0519488	-0.210507	-0.131264	-0.192164	-0.072825	-0.0820105	-0.0301189	0.0886371	-0.210068	-0.0502863	-0.114897	-0.134099	-0.331786	0.065646	-0.307009	-0.00386056	-0.0913611	0.0502533	0.134758	0.0154532	-0.129637	-0.199918
Methyl-oxindole acetate	0.223082	0.0726592	0.171733	-0.40042	0.225386	-0.374952	-0.322379	-0.394296	-0.282924	0.167058	0.357452	0.163662	-0.232416	-0.263328	-0.341318	-0.240153	0.192032	-0.335474	0.0850228	-0.220809	0.24636	-0.0545006	0.0195003	0.261687	-0.0113018	0.118459	0.0707989	-0.296807	0.00675831	-0.255299	-0.0976351	0.00743305	0.00525991	0.137094	-0.197301	-0.112928	-0.1806	-0.133259	-0.401506	0.318204	-0.223707	0.114854	0.115891	-0.0982265	0.199288	-0.00271442	0.197942	-0.285393
Nor-cycloartenol	-0.299273	-0.32553	-0.210191	-0.0877557	-0.295831	-0.0946537	-0.0308434	-0.029658	-0.0238301	-0.105371	0.10305	-0.142853	-0.229469	-0.0307022	-0.0996913	-0.014117	-0.227559	-0.167288	-0.122147	-0.1488	-0.138165	0.136848	-0.0667161	0.162152	-0.278429	-0.203836	-0.366029	0.0375937	-0.22998	-0.238655	-0.357095	-0.0889825	-0.208166	-0.141105	-0.226663	-0.275632	-0.129207	-0.109158	-0.000683212	-0.0219863	0.0907026	-0.124995	-0.279368	-0.0127012	-0.15919	-0.438044	0.0217722	-0.155863
1-Oxopre-vitamin D3	0.365059	0.223443	0.175207	-0.402017	0.327917	-0.347985	-0.353354	-0.37752	-0.284191	0.24524	0.292127	0.267822	-0.310384	-0.286892	-0.326419	-0.297148	0.256336	-0.34489	0.265374	-0.250854	0.284537	-0.208939	0.209779	0.107594	0.0695641	0.163469	0.2714	-0.160031	-0.0221024	-0.202437	0.0700756	-0.0585507	0.090719	0.187049	-0.136034	0.149394	-0.242419	-0.232662	-0.377026	0.329201	-0.223756	0.192575	0.0987035	0.122188	0.229691	0.0642137	0.0226612	-0.135103
PC(P-18:1)	0.368747	0.154464	0.266576	-0.378557	0.273606	-0.390773	-0.409517	-0.331572	-0.303585	0.282627	0.293641	0.207092	-0.274758	-0.336885	-0.364547	-0.358571	0.145475	-0.366572	0.149821	-0.31236	0.199506	-0.285772	0.0949335	0.111973	0.0222003	0.196526	0.159913	-0.250891	-0.0238311	-0.166267	-0.0546825	-0.0305553	0.110244	0.0337826	-0.123489	0.0698525	-0.314089	-0.221155	-0.267383	0.246722	-0.178483	0.259925	0.15122	0.0403261	0.19409	0.0254198	0.0138206	-0.246788
Berkeleylactone N	0.151262	-0.158266	0.113306	-0.112746	-0.0450838	-0.176771	-0.227873	-0.246722	-0.205038	-0.204165	0.0360291	-0.013326	-0.120649	-0.201018	-0.200609	-0.213598	-0.218554	-0.135548	-0.0242252	-0.267729	-0.149986	-0.10226	-0.0960695	-0.224233	-0.0473886	0.010561	-0.0775157	0.0474387	-0.294452	-0.310433	-0.209305	-0.0536118	-0.169379	0.124798	-0.112862	0.108055	0.0523496	-0.343771	-0.114113	-0.288916	-0.16523	-0.22667	-0.270856	0.0226202	-0.18965	-0.0350894	-0.398033	0.0464666
Erythronolactone	-0.0210644	-0.0596041	-0.0804955	-0.256122	0.101157	-0.0567724	-0.084093	-0.205383	-0.161872	-0.0563115	-0.125489	0.0747475	-0.233436	0.0268325	-0.0379059	0.156159	0.124517	-0.251809	0.094489	-0.107133	0.391612	-0.104005	-0.126723	0.275433	-0.218307	-0.182681	0.0487056	-0.145395	-0.0846312	-0.0898629	0.116485	-0.170993	-0.0945384	-0.107602	-0.100548	-0.125563	-0.119212	0.133424	-0.145096	0.27033	-0.098967	0.182088	-0.109701	-0.168367	0.0913079	-0.0708966	-0.0171791	-0.39423
PGB2	0.196535	-0.122097	0.0203235	-0.111561	-0.0877063	-0.230127	-0.239051	-0.23607	-0.150216	-0.0373956	0.0557188	-0.102059	-0.126213	-0.225668	-0.240993	-0.338832	-0.0937482	-0.197992	-0.00835494	-0.256995	-0.173231	-0.0642631	0.00389348	-0.132288	0.0677203	-0.150117	0.00400873	-0.127154	-0.169015	-0.223509	-0.146086	0.0162243	-0.0230234	0.186845	-0.146052	0.168655	0.0232636	-0.402083	-0.231889	-0.0147919	-0.222735	-0.158217	-0.117866	0.0888426	-0.103968	-0.124228	-0.210668	0.0343499

## Sheet: Table S4
Table S4: Nonadditive metabolite–gene correlations in crossbred progeny
Metabolites	Genes	Correlation	P	P_adj
PE(17:0/0:0)	ENSGALG00010007801|TTC13	-0.544635	2.86901e-08	8.25579e-07
PE(O-18:0/0:0)	ENSGALG00010028675|ZBTB43	-0.519562	1.54266e-07	3.41003e-06
N-(Eicosanoyl)-Homoserine Lactone	ENSGALG00010016850|GPR83L	-0.512285	2.45173e-07	5.03519e-06
N-(Eicosanoyl)-Homoserine Lactone	ENSGALG00010008332|DHX38	0.499675	5.33676e-07	9.68684e-06
Clausarinol	ENSGALG00010014091|CHIC2	0.494012	7.49249e-07	1.28821e-05
13-Methoxy-Heneicosanoic Acid	ENSGALG00010016464|PANK2	0.488529	1.03458e-06	1.68894e-05
Clausarinol	ENSGALG00010015574|C14orf132	0.487262	1.11384e-06	1.79677e-05
23-Hydroxy-3-Oxocycloart-24-En-26-Oic Acid	ENSGALG00010007381|EGFR	0.48657	1.15946e-06	1.85837e-05
12-Methoxyeicosanoic Acid	ENSGALG00010016464|PANK2	0.485978	1.19996e-06	1.91277e-05
Clausarinol	ENSGALG00010013259|PTPRB	0.485912	1.20454e-06	1.91893e-05
PE(17:0/0:0)	ENSGALG00010027374|NKTR	-0.485731	1.21723e-06	1.93591e-05
PE(O-18:1(9Z)/0:0)	ENSGALG00010005821|DOCK9	-0.485698	1.21955e-06	1.93903e-05
PE(17:0/0:0)	ENSGALG00010025869|FASTKD2	0.482537	1.46281e-06	2.25881e-05
Clausarinol	ENSGALG00010004433|AHR1A	0.481533	1.54925e-06	2.37041e-05
1-O-(2r-Hydroxy-4z-Octadecenyl)-Sn-Glycerol	ENSGALG00010026482|5S_rRNA	-0.480489	1.64415e-06	2.49154e-05
N-(Eicosanoyl)-Homoserine Lactone	ENSGALG00010007800|MAF	-0.479656	1.72386e-06	2.59232e-05
PE(17:0/0:0)	ENSGALG00010018848|MEF2A	-0.479376	1.75144e-06	2.62704e-05
PE(O-18:1(9Z)/0:0)	ENSGALG00010028675|ZBTB43	-0.478108	1.88165e-06	2.78993e-05
PE(17:0/0:0)	ENSGALG00010018002|ZC3H8	-0.476561	2.05301e-06	3.0015e-05
1-O-(2r-Hydroxy-4z-Octadecenyl)-Sn-Glycerol	ENSGALG00010007883|DHTKD1	0.474964	2.24522e-06	3.23511e-05
1-O-(2r-Hydroxy-4z-Octadecenyl)-Sn-Glycerol	ENSGALG00010004974|MTPAP	0.472659	2.55276e-06	3.60291e-05
Enigmol	ENSGALG00010006850|C5H14orf4	-0.472643	2.5551e-06	3.60564e-05
Clausarinol	ENSGALG00010023887|RASA2	0.472264	2.60932e-06	3.66941e-05
PE(17:0/0:0)	ENSGALG00010022795|TAF4	-0.472264	2.60932e-06	3.66941e-05
N-(Eicosanoyl)-Homoserine Lactone	ENSGALG00010002819|BMP3	-0.472149	2.62604e-06	3.68907e-05
PE(0:0/16:0)	ENSGALG00010024757|PPFIA1	-0.471161	2.77353e-06	3.8621e-05
1-O-(2r-Hydroxy-Octadecyl)-Sn-Glycerol	ENSGALG00010004398|COX18	0.469449	3.04785e-06	4.17982e-05
PE(17:0/0:0)	ENSGALG00010004312|PDLIM5	-0.468017	3.29677e-06	4.46385e-05
PE(0:0/16:0)	ENSGALG00010004841|AKAP9	-0.467836	3.32957e-06	4.50093e-05
Clausarinol	ENSGALG00010008332|DHX38	-0.467737	3.3476e-06	4.52132e-05
PE(0:0/16:0)	ENSGALG00010017985|ABCC5	-0.467259	3.43601e-06	4.62125e-05
PE(O-18:0/0:0)	ENSGALG00010014515|ETNK1	-0.46721	3.44528e-06	4.63161e-05
1-O-(2r-Hydroxy-Octadecyl)-Sn-Glycerol	ENSGALG00010021067|SLC4A10	-0.466914	3.5014e-06	4.69461e-05
C17 Sphinganine	ENSGALG00010027705|S100A11	0.465992	3.68155e-06	4.89624e-05
PE(0:0/16:0)	ENSGALG00010015886|AFF3	-0.465267	3.82919e-06	5.05978e-05
1-Oxoprevitamin D3 / 1-Oxoprecholecalciferol	ENSGALG00010028562|ACSBG2	0.463868	4.13033e-06	5.3915e-05
Clausarinol	ENSGALG00010023499|PEBP1	-0.463226	4.27584e-06	5.54991e-05
1-O-(2r-Hydroxy-Octadecyl)-Sn-Glycerol	ENSGALG00010011161|RABGAP1L	-0.462716	4.39493e-06	5.67887e-05
PE(17:0/0:0)	ENSGALG00010027502|THOP1	0.460213	5.02542e-06	6.35203e-05
1-O-(2r-Hydroxy-4z-Octadecenyl)-Sn-Glycerol	ENSGALG00010026958|CLTCL1	0.4599	5.10996e-06	6.44096e-05
N-(Eicosanoyl)-Homoserine Lactone	ENSGALG00010001238|GOLIM4	-0.459028	5.35292e-06	6.69595e-05
C17 Sphinganine	ENSGALG00010020696|MOB1A	0.458649	5.46171e-06	6.80948e-05
1-Piperidinyloxy, 4-(((Dodecyloxy)Hydroxyphosphinyl)Oxy)-2,2,6,6-Tetramethyl-	ENSGALG00010015886|AFF3	-0.458353	5.54829e-06	6.89968e-05
PE(O-18:0/0:0)	ENSGALG00010005821|DOCK9	-0.458205	5.59206e-06	6.94527e-05
PE(17:0/0:0)	ENSGALG00010015886|AFF3	-0.458106	5.62142e-06	6.97575e-05
Clausarinol	ENSGALG00010020284|HEG1	0.457826	5.7054e-06	7.06287e-05
PE(O-16:0/0:0)	ENSGALG00010005821|DOCK9	-0.457365	5.8463e-06	7.20848e-05
1-O-(2r-Hydroxy-Octadecyl)-Sn-Glycerol	ENSGALG00010029771|SOX9	-0.457349	5.8514e-06	7.21362e-05
PE(17:0/0:0)	ENSGALG00010025562|GRAMD1B	-0.457102	5.92828e-06	7.29297e-05
PE(O-18:0/0:0)	ENSGALG00010004841|AKAP9	-0.457102	5.92828e-06	7.29297e-05
Gallicynoic Acid H	ENSGALG00010020613|ACTG2	-0.457036	5.94894e-06	7.31423e-05
N-(Eicosanoyl)-Homoserine Lactone	ENSGALG00010010888|GNPAT	0.455916	6.31074e-06	7.68409e-05
1-O-(2r-Hydroxy-4z-Octadecenyl)-Sn-Glycerol	ENSGALG00010026475|5S_rRNA	-0.455801	6.34913e-06	7.72305e-05
PC(17:1(10Z)/0:0)	ENSGALG00010006031|ERCC5	-0.454665	6.73954e-06	8.1186e-05
Clausarinol	ENSGALG00010004736|CD47	0.454237	6.89242e-06	8.27216e-05
Clausarinol	ENSGALG00010012535|JMY	0.454221	6.89836e-06	8.27809e-05
Clausarinol	ENSGALG00010016182|ELMO2	-0.454007	6.97608e-06	8.35593e-05
N-(Eicosanoyl)-Homoserine Lactone	ENSGALG00010025869|FASTKD2	0.453908	7.01223e-06	8.39219e-05
PE(17:0/0:0)	ENSGALG00010017985|ABCC5	-0.453463	7.17708e-06	8.55645e-05
PC(17:1(10Z)/0:0)	ENSGALG00010019101|POLE2	0.453249	7.25774e-06	8.63659e-05
Clausarinol	ENSGALG00010020486|MRTFB	0.452327	7.61506e-06	8.99026e-05
Clausarinol	ENSGALG00010005187|KBTBD3	0.452179	7.67401e-06	9.04861e-05
PE(17:0/0:0)	ENSGALG00010001238|GOLIM4	-0.451866	7.79986e-06	9.17202e-05
PE(17:0/0:0)	ENSGALG00010004841|AKAP9	-0.451817	7.81991e-06	9.1917e-05
PE(17:0/0:0)	ENSGALG00010024798|FBXO45	0.45162	7.90058e-06	9.27111e-05
PE(O-16:0/0:0)	ENSGALG00010028675|ZBTB43	-0.451471	7.9616e-06	9.33102e-05
Clausarinol	ENSGALG00010024845|FAM126B	0.45129	8.03678e-06	9.40484e-05
PE(0:0/16:0)	ENSGALG00010007801|TTC13	-0.450862	8.21714e-06	9.58083e-05
PE(17:0/0:0)	ENSGALG00010029374|RCC1L	0.450171	8.51653e-06	9.87154e-05
PE(O-18:1(9Z)/0:0)	ENSGALG00010014515|ETNK1	-0.449562	8.78875e-06	0.000101345
N-(Eicosanoyl)-Homoserine Lactone	ENSGALG00010019716|VEGFA	-0.449414	8.85619e-06	0.000101993
PE(O-18:1(9Z)/0:0)	ENSGALG00010020673|MMS19	0.448821	9.13083e-06	0.000104629
1-Oxoprevitamin D3 / 1-Oxoprecholecalciferol	ENSGALG00010019101|POLE2	0.44808	9.48538e-06	0.000108014
PE(O-16:0/0:0)	ENSGALG00010004841|AKAP9	-0.447652	9.69608e-06	0.000110014
1-O-(2r-Hydroxy-4z-Octadecenyl)-Sn-Glycerol	ENSGALG00010004542|ERMARD	0.44729	9.87779e-06	0.000111732
Clausarinol	ENSGALG00010016692|PRKCI	0.447191	9.9279e-06	0.000112204
PE(17:0/0:0)	ENSGALG00010029771|SOX9	-0.447059	9.99509e-06	0.000112839
PE(O-18:1(9Z)/0:0)	ENSGALG00010029374|RCC1L	0.446747	1.01564e-05	0.000114358
PE(17:0/0:0)	ENSGALG00010021727|MVK	0.446565	1.02508e-05	0.000115244
1-O-(2r-Hydroxy-4z-Octadecenyl)-Sn-Glycerol	ENSGALG00010013171|SLC9A8	-0.446368	1.03549e-05	0.000116224
PE(17:0/0:0)	ENSGALG00010003986|FNDC3A	-0.445726	1.06998e-05	0.00011945
Clausarinol	ENSGALG00010011282|CRY1	0.445495	1.08262e-05	0.000120631
1-O-(2r-Hydroxy-Octadecyl)-Sn-Glycerol	ENSGALG00010007991|PCF11	-0.445314	1.09265e-05	0.000121566
Clausarinol	ENSGALG00010016988|ECI1	-0.445265	1.0954e-05	0.00012182
1-O-(2r-Hydroxy-4z-Octadecenyl)-Sn-Glycerol	ENSGALG00010016932|OGT	-0.445034	1.10833e-05	0.000123021
PE(17:0/0:0)	ENSGALG00010004243|KIAA1109	-0.445018	1.10926e-05	0.000123108
MG(20:2(11Z,14Z)/0:0/0:0)	ENSGALG00010019009|NRAP	-0.444705	1.12704e-05	0.000124748
1-O-(2r-Hydroxy-4z-Octadecenyl)-Sn-Glycerol	ENSGALG00010028135|C19orf71	-0.444705	1.12704e-05	0.000124748
Pgj3	ENSGALG00010019083|OTOA	0.444656	1.12987e-05	0.00012501
Clausarinol	ENSGALG00010005122|IL8L1	0.444606	1.13271e-05	0.000125273
Clausarinol	ENSGALG00010019655|RTRAF	-0.44352	1.19688e-05	0.000131171
Clausarinol	ENSGALG00010022983|PKN2	0.442664	1.24983e-05	0.000135992
12-Methoxyeicosanoic Acid	ENSGALG00010005821|DOCK9	-0.442153	1.28243e-05	0.000138935
PE(17:0/0:0)	ENSGALG00010029735|SRP68	0.441824	1.30388e-05	0.000140871
PE(0:0/16:0)	ENSGALG00010027374|NKTR	-0.441791	1.30604e-05	0.000141066
PC(17:1(10Z)/0:0)	ENSGALG00010004243|KIAA1109	-0.441692	1.31255e-05	0.000141652
N-(Eicosanoyl)-Homoserine Lactone	ENSGALG00010023380|USP5	0.441297	1.33891e-05	0.00014402
1-O-(2r-Hydroxy-4z-Octadecenyl)-Sn-Glycerol	ENSGALG00010025890|SCG2	-0.441149	1.34891e-05	0.000144918
N-(Eicosanoyl)-Homoserine Lactone	ENSGALG00010022795|TAF4	-0.44105	1.35563e-05	0.000145518
N-(Eicosanoyl)-Homoserine Lactone	ENSGALG00010012693|UCHL5	0.440589	1.38736e-05	0.000148358
PE(17:0/0:0)	ENSGALG00010018276|ARHGAP17	-0.440458	1.39656e-05	0.000149182
PE(O-18:1(9Z)/0:0)	ENSGALG00010009515|MBD5	-0.439684	1.45174e-05	0.000154082
C17 Sphinganine	ENSGALG00010013697|HDAC4	-0.439421	1.47099e-05	0.000155784
PE(17:0/0:0)	ENSGALG00010021518|CPEB3	-0.438943	1.50648e-05	0.000158909
PE(O-18:0/0:0)	ENSGALG00010017519|NTN3	0.438861	1.51269e-05	0.000159454
Clausarinol	ENSGALG00010019587|CCNT2	0.438301	1.55549e-05	0.000163197
PC(O-18:1(11Z)/0:0)	ENSGALG00010027948|PRPF4	0.438038	1.57602e-05	0.000164991
PE(17:0/0:0)	ENSGALG00010004233|NHSL1	-0.438021	1.57731e-05	0.000165104
Clausarinol	ENSGALG00010013333|PPP1R12A	0.43756	1.61388e-05	0.000168286
PE(O-18:0/0:0)	ENSGALG00010007801|TTC13	-0.437511	1.61785e-05	0.00016863
Clausarinol	ENSGALG00010014682|IL13RA1	0.43728	1.63647e-05	0.000170241
PE(O-18:1(9Z)/0:0)	ENSGALG00010004243|KIAA1109	-0.43728	1.63647e-05	0.000170241
PC(17:1(10Z)/0:0)	ENSGALG00010018848|MEF2A	-0.43728	1.63647e-05	0.000170241
PE(17:0/0:0)	ENSGALG00010025569|PPTC7	-0.436786	1.67706e-05	0.000173758
PE(17:0/0:0)	ENSGALG00010022782|TMPRSS13	0.436671	1.68667e-05	0.000174588
C17 Sphinganine	ENSGALG00010028736|NTRK1	0.43618	1.72817e-05	0.00017818
PE(17:0/0:0)	ENSGALG00010007991|PCF11	-0.435255	1.80896e-05	0.00018508
Clausarinol	ENSGALG00010021782|ADAM11	-0.434712	1.85806e-05	0.000189245
PE(O-18:1(9Z)/0:0)	ENSGALG00010013084|SGSM3	0.434465	1.88078e-05	0.000191169
PE(O-16:0/0:0)	ENSGALG00010007801|TTC13	-0.434333	1.89301e-05	0.000192203
PE(O-16:0/0:0)	ENSGALG00010014515|ETNK1	-0.434004	1.9239e-05	0.000194814
PE(O-18:0/0:0)	ENSGALG00010013084|SGSM3	0.433922	1.9317e-05	0.000195469
PE(0:0/16:0)	ENSGALG00010007991|PCF11	-0.43351	1.97112e-05	0.00019878
Chimyl Alcohol	ENSGALG00010011363|FDFT1	0.433395	1.9823e-05	0.000199719
PE(17:0/0:0)	ENSGALG00010012992|HARS1	0.433346	1.9871e-05	0.000200123
PE(17:0/0:0)	ENSGALG00010024757|PPFIA1	-0.433247	1.99675e-05	0.000200928
PE(17:0/0:0)	ENSGALG00010012693|UCHL5	0.432802	2.0407e-05	0.000204609
Clausarinol	ENSGALG00010008224|H3-IX	-0.432737	2.04729e-05	0.000205162
Pgj3	ENSGALG00010009672|DDX47	-0.432638	2.05721e-05	0.000205993
23-Hydroxy-3-Oxocycloart-24-En-26-Oic Acid	ENSGALG00010007801|TTC13	0.431815	2.14164e-05	0.000213017
PE(17:0/0:0)	ENSGALG00010023068|CDPF1	-0.431535	2.17107e-05	0.000215454
PE(0:0/16:0)	ENSGALG00010024798|FBXO45	0.431436	2.18155e-05	0.000216321
Clausarinol	ENSGALG00010015201|GCC2	0.430909	2.23825e-05	0.000220981
PC(O-18:1(11Z)/0:0)	ENSGALG00010020673|MMS19	0.430613	2.27074e-05	0.000223657
Clausarinol	ENSGALG00010019441|LMCD1	-0.430185	2.31845e-05	0.000227569
MG(20:2(11Z,14Z)/0:0/0:0)	ENSGALG00010027948|PRPF4	0.429938	2.3464e-05	0.000229858
N-(Eicosanoyl)-Homoserine Lactone	ENSGALG00010023186|MIER1	-0.429362	2.41286e-05	0.000235263
PE(O-18:1(9Z)/0:0)	ENSGALG00010004841|AKAP9	-0.42923	2.42829e-05	0.000236519
1-Oxoprevitamin D3 / 1-Oxoprecholecalciferol	ENSGALG00010010840|RGS16	0.428703	2.49095e-05	0.000241577
Clausarinol	ENSGALG00010009447|DDX41	-0.428506	2.51484e-05	0.000243501
PE(17:0/0:0)	ENSGALG00010019716|VEGFA	-0.428275	2.54298e-05	0.00024577
1-O-(2r-Hydroxy-4z-Octadecenyl)-Sn-Glycerol	ENSGALG00010017010|NONO	0.428193	2.5531e-05	0.000246579
N-(Eicosanoyl)-Homoserine Lactone	ENSGALG00010026692|NMNAT3	-0.428078	2.56733e-05	0.000247719
Clausarinol	ENSGALG00010007795|ZNF236	0.427913	2.58779e-05	0.000249372
23-Hydroxy-3-Oxocycloart-24-En-26-Oic Acid	ENSGALG00010013084|SGSM3	-0.42788	2.5919e-05	0.000249697
1-O-(2r-Hydroxy-Octadecyl)-Sn-Glycerol	ENSGALG00010008075|SDHA	0.427551	2.63333e-05	0.000253027
23-Hydroxy-3-Oxocycloart-24-En-26-Oic Acid	ENSGALG00010021686|CCPG1	0.427452	2.64589e-05	0.000254026
PC(O-18:1(11Z)/0:0)	ENSGALG00010005821|DOCK9	-0.427435	2.64798e-05	0.000254193
Clausarinol	ENSGALG00010009678|JARID2	0.427205	2.67751e-05	0.000256555
Enigmol	ENSGALG00010021782|ADAM11	0.427172	2.68175e-05	0.000256897
PE(17:0/0:0)	ENSGALG00010014515|ETNK1	-0.42709	2.69239e-05	0.000257752
Clausarinol	ENSGALG00010010982|ZBTB21	0.427024	2.70092e-05	0.000258433
Clausarinol	ENSGALG00010000186|THOC5	-0.426793	2.731e-05	0.000260818
Clausarinol	ENSGALG00010028669|ZBTB34	0.426777	2.73316e-05	0.000260989
PE(17:0/0:0)	ENSGALG00010016850|GPR83L	-0.426612	2.75485e-05	0.000262708
PE(0:0/16:0)	ENSGALG00010004312|PDLIM5	-0.426563	2.76139e-05	0.000263224
Chimyl Alcohol	ENSGALG00010015523|MRPL22	0.426135	2.81867e-05	0.000267762
Enigmol	ENSGALG00010004841|AKAP9	-0.426069	2.82758e-05	0.000268466
1-O-(2r-Hydroxy-4z-Octadecenyl)-Sn-Glycerol	ENSGALG00010028454|C8G	-0.425904	2.84997e-05	0.000270238
23-Hydroxy-3-Oxocycloart-24-En-26-Oic Acid	ENSGALG00010021032|TMC7	0.425723	2.87479e-05	0.000272208
Chimyl Alcohol	ENSGALG00010029735|SRP68	0.425542	2.89982e-05	0.000274187
PE(17:0/0:0)	ENSGALG00010023317|RAPGEF3	0.42546	2.91126e-05	0.00027509
Clausarinol	ENSGALG00010011407|CEP290	0.425295	2.93427e-05	0.000276903
1-O-(2r-Hydroxy-Octadecyl)-Sn-Glycerol	ENSGALG00010029374|RCC1L	0.425229	2.94352e-05	0.000277635
Clausarinol	ENSGALG00010021114|SBF2	0.42518	2.95047e-05	0.00027818
PE(O-18:0/0:0)	ENSGALG00010005532|GTPBP4	0.424785	3.00668e-05	0.000282592
Clausarinol	ENSGALG00010003183|NAA16	0.424736	3.01377e-05	0.000283139
PC(17:1(10Z)/0:0)	ENSGALG00010003884|TYMS	0.424637	3.02801e-05	0.000284246
PE(0:0/16:0)	ENSGALG00010025569|PPTC7	-0.42434	3.0711e-05	0.000287602
PE(O-18:1(9Z)/0:0)	ENSGALG00010007801|TTC13	-0.423978	3.12455e-05	0.000291768
1-O-(2r-Hydroxy-4z-Octadecenyl)-Sn-Glycerol	ENSGALG00010026476|5S_rRNA	-0.423936	3.13086e-05	0.000292278
PE(0:0/16:0)	ENSGALG00010025869|FASTKD2	0.423847	3.14419e-05	0.000293294
PE(O-18:0/0:0)	ENSGALG00010014170|ABHD17B	-0.423731	3.16148e-05	0.000294633
PE(0:0/16:0)	ENSGALG00010018002|ZC3H8	-0.423665	3.1714e-05	0.000295401
N-(Eicosanoyl)-Homoserine Lactone	ENSGALG00010021722|AARS1	0.423517	3.19382e-05	0.000297137
PC(O-18:1(11Z)/0:0)	ENSGALG00010028675|ZBTB43	-0.423517	3.19382e-05	0.000297137
PE(O-18:0/0:0)	ENSGALG00010015521|DKC1	0.423007	3.27219e-05	0.000303195
1-Piperidinyloxy, 4-(((Dodecyloxy)Hydroxyphosphinyl)Oxy)-2,2,6,6-Tetramethyl-	ENSGALG00010012863|KCNE1	-0.422908	3.28757e-05	0.000304382
23-Hydroxy-3-Oxocycloart-24-En-26-Oic Acid	ENSGALG00010028316|TIMM44	-0.422875	3.29271e-05	0.000304775
Chimyl Alcohol	ENSGALG00010029652|LRRC59	0.422283	3.38651e-05	0.000311986
1-O-(2r-Hydroxy-Octadecyl)-Sn-Glycerol	ENSGALG00010017646|MAEA	0.422069	3.421e-05	0.000314627
Clausarinol	ENSGALG00010016307|RAD50	0.422069	3.421e-05	0.000314627
PE(17:0/0:0)	ENSGALG00010016384|GNAS	-0.421986	3.43435e-05	0.000315652
PE(17:0/0:0)	ENSGALG00010023062|STX2	-0.421986	3.43435e-05	0.000315652
1-O-(2r-Hydroxy-4z-Octadecenyl)-Sn-Glycerol	ENSGALG00010027121|ELF3	-0.421887	3.45043e-05	0.000316879
Clausarinol	ENSGALG00010014221|SCYL3	-0.421575	3.50183e-05	0.000320808
Clausarinol	ENSGALG00010016912|CCDC88C	0.421492	3.51547e-05	0.000321849
PE(0:0/16:0)	ENSGALG00010014515|ETNK1	-0.421344	3.54016e-05	0.000323725
PE(O-18:0/0:0)	ENSGALG00010020673|MMS19	0.421114	3.57888e-05	0.000326651
Clausarinol	ENSGALG00010014515|ETNK1	0.420686	3.65183e-05	0.000332197
Clausarinol	ENSGALG00010029403|FAM20A	-0.420669	3.65467e-05	0.000332415
PE(17:0/0:0)	ENSGALG00010021722|AARS1	0.42062	3.66318e-05	0.000333057
PE(O-16:0/0:0)	ENSGALG00010004243|KIAA1109	-0.420505	3.68312e-05	0.000334563
PE(O-16:0/0:0)	ENSGALG00010013084|SGSM3	0.419978	3.77555e-05	0.000341545
Pgj3	ENSGALG00010008716|TATDN1	0.419846	3.79899e-05	0.000343305
PE(17:0/0:0)	ENSGALG00010028111|TRUB2	0.419072	3.93949e-05	0.00035382
C17 Sphinganine	ENSGALG00010004841|AKAP9	-0.419039	3.94557e-05	0.000354272
PE(O-18:0/0:0)	ENSGALG00010012942|gga-mir-145	0.418974	3.95777e-05	0.000355179
PE(0:0/20:0)	ENSGALG00010005821|DOCK9	-0.418858	3.9792e-05	0.000356778
PE(P-18:0/0:0)	ENSGALG00010020377|TMEM230	0.418661	4.01618e-05	0.000359539
Chimyl Alcohol	ENSGALG00010028562|ACSBG2	0.418661	4.01618e-05	0.000359539
1-O-(2r-Hydroxy-4z-Octadecenyl)-Sn-Glycerol	ENSGALG00010029345|RILP	-0.41843	4.05973e-05	0.000362781
Clausarinol	ENSGALG00010001542|MTO1	-0.418364	4.07226e-05	0.000363713
Clausarinol	ENSGALG00010014539|PAIP1	0.418117	4.11955e-05	0.000367204
PE(17:0/0:0)	ENSGALG00010027699|VANGL2	0.417986	4.14498e-05	0.000369093
PE(O-18:1(9Z)/0:0)	ENSGALG00010018848|MEF2A	-0.417887	4.16414e-05	0.000370511
Clausarinol	ENSGALG00010017519|NTN3	-0.417854	4.17055e-05	0.000370986
PE(17:0/0:0)	ENSGALG00010002626|CHD7	-0.417591	4.22215e-05	0.0003748
Chimyl Alcohol	ENSGALG00010018002|ZC3H8	-0.41741	4.25796e-05	0.000377441
Chimyl Alcohol	ENSGALG00010007800|MAF	-0.417327	4.27433e-05	0.000378648
Clausarinol	ENSGALG00010025207|BMPR2	0.417294	4.2809e-05	0.000379131
1-Piperidinyloxy, 4-(((Dodecyloxy)Hydroxyphosphinyl)Oxy)-2,2,6,6-Tetramethyl-	ENSGALG00010018276|ARHGAP17	-0.417245	4.29077e-05	0.000379857
PE(O-18:0/0:0)	ENSGALG00010010661|CPEB2	-0.417228	4.29406e-05	0.000380096
PE(O-16:0/0:0)	ENSGALG00010012067|CZH18ORF25	-0.417163	4.30726e-05	0.000381066
PE(17:0/0:0)	ENSGALG00010013084|SGSM3	0.417097	4.32049e-05	0.000382046
Clausarinol	ENSGALG00010016270|RFC4	-0.416982	4.34374e-05	0.000383766
PE(O-18:1(9Z)/0:0)	ENSGALG00010012067|CZH18ORF25	-0.416899	4.36042e-05	0.000384992
PE(O-18:0/0:0)	ENSGALG00010020944|MYO5A	-0.416751	4.3906e-05	0.00038721
Clausarinol	ENSGALG00010014707|KPNA5	0.416751	4.3906e-05	0.00038721
Chimyl Alcohol	ENSGALG00010001238|GOLIM4	-0.416652	4.41082e-05	0.000388688
PC(O-18:1(11Z)/0:0)	ENSGALG00010012067|CZH18ORF25	-0.416603	4.42097e-05	0.000389426
1-O-(2r-Hydroxy-4z-Octadecenyl)-Sn-Glycerol	ENSGALG00010007991|PCF11	-0.416586	4.42435e-05	0.00038967
PE(O-18:1(9Z)/0:0)	ENSGALG00010018002|ZC3H8	-0.416323	4.47887e-05	0.000393652
Clausarinol	ENSGALG00010013357|RICTOR	0.416307	4.48229e-05	0.0003939
N-(Eicosanoyl)-Homoserine Lactone	ENSGALG00010018848|MEF2A	-0.416142	4.51671e-05	0.000396423
8,8a-Deoxyoleandolide	ENSGALG00010004312|PDLIM5	-0.416142	4.51671e-05	0.000396423
Clausarinol	ENSGALG00010012771|ITGA2	0.41601	4.54441e-05	0.000398451
23-Hydroxy-3-Oxocycloart-24-En-26-Oic Acid	ENSGALG00010012194|LRRFIP1	0.415747	4.6003e-05	0.000402528
PE(0:0/16:0)	ENSGALG00010029374|RCC1L	0.415549	4.64264e-05	0.000405601
PC(17:1(10Z)/0:0)	ENSGALG00010023062|STX2	-0.415516	4.64973e-05	0.000406119
PC(17:1(10Z)/0:0)	ENSGALG00010004139|PPEF2	-0.415401	4.67463e-05	0.000407934
N-(Eicosanoyl)-Homoserine Lactone	ENSGALG00010027776|TKTL1	0.415006	4.76095e-05	0.000414203
1-O-(2r-Hydroxy-4z-Octadecenyl)-Sn-Glycerol	ENSGALG00010014847|PAICS	0.414792	4.80832e-05	0.000417622
PE(O-18:1(9Z)/0:0)	ENSGALG00010016404|ESRRG	-0.414775	4.81198e-05	0.000417887
PE(0:0/16:0)	ENSGALG00010007978|JADE1	-0.414775	4.81198e-05	0.000417887
Leucyl-Glycine	ENSGALG00010006958|KIF26B	-0.414769	4.81343e-05	0.000418013
Clausarinol	ENSGALG00010029250|SPAG9	0.414726	4.82298e-05	0.000418679
1-O-(2r-Hydroxy-4z-Octadecenyl)-Sn-Glycerol	ENSGALG00010026430|5S_rRNA	-0.414687	4.8317e-05	0.000419324
PC(17:1(10Z)/0:0)	ENSGALG00010018367|PAK5	-0.414529	4.86723e-05	0.000421851
PE(17:0/0:0)	ENSGALG00010002379|NHS	-0.414496	4.87464e-05	0.000422387
PE(O-18:1(9Z)/0:0)	ENSGALG00010004312|PDLIM5	-0.414413	4.89321e-05	0.000423724
PE(17:0/0:0)	ENSGALG00010024744|KLF13	-0.414397	4.89693e-05	0.000423988
Clausarinol	ENSGALG00010029549|KSR1	0.414364	4.90438e-05	0.000424518
PE(O-18:0/0:0)	ENSGALG00010017609|TRIM71	-0.414364	4.90438e-05	0.000424518
Clausarinol	ENSGALG00010027995|POLR2E	-0.414315	4.91558e-05	0.000425324
MG(20:2(11Z,14Z)/0:0/0:0)	ENSGALG00010016404|ESRRG	-0.414117	4.96061e-05	0.000428565
PC(17:1(10Z)/0:0)	ENSGALG00010005367|H2AFZ	0.413919	5.00603e-05	0.00043182
Clausarinol	ENSGALG00010030103|C1QTNF1	-0.413919	5.00603e-05	0.00043182
8,8a-Deoxyoleandolide	ENSGALG00010020305|XPO7	0.41387	5.01745e-05	0.000432642
Chimyl Alcohol	ENSGALG00010027776|TKTL1	0.41387	5.01745e-05	0.000432642
Clausarinol	ENSGALG00010011708|IK	-0.413854	5.02126e-05	0.000432916
PE(17:0/0:0)	ENSGALG00010004285|SLC18B1	0.413672	5.06335e-05	0.000435938
Pgj3	ENSGALG00010007883|DHTKD1	-0.413656	5.06719e-05	0.000436214
Clausarinol	ENSGALG00010005821|DOCK9	0.413508	5.1019e-05	0.000438696
PE(17:0/0:0)	ENSGALG00010013466|BRAF	-0.413327	5.14462e-05	0.000441747
Clausarinol	ENSGALG00010022415|DIP2B	0.413228	5.16806e-05	0.000443419
23-Hydroxy-3-Oxocycloart-24-En-26-Oic Acid	ENSGALG00010010035|ATP10B	0.412816	5.26681e-05	0.000450459
N-(Eicosanoyl)-Homoserine Lactone	ENSGALG00010019999|ERLIN1	0.412767	5.27878e-05	0.000451314
23-Hydroxy-3-Oxocycloart-24-En-26-Oic Acid	ENSGALG00010005159|ARHGAP21	0.412668	5.30279e-05	0.000453021
PE(O-16:0/0:0)	ENSGALG00010018848|MEF2A	-0.412569	5.3269e-05	0.000454725
C17 Sphinganine	ENSGALG00010024585|TBCCD1	0.412487	5.34707e-05	0.000456153
PC(17:1(10Z)/0:0)	ENSGALG00010025571|SRSF3	0.412421	5.36326e-05	0.000457299
Chimyl Alcohol	ENSGALG00010010706|SREBF2	0.412421	5.36326e-05	0.000457299
PE(17:0/0:0)	ENSGALG00010020537|CCDC167	0.412405	5.36731e-05	0.000457585
Pgj3	ENSGALG00010013165|NUDC	-0.412405	5.36731e-05	0.000457585
PE(17:0/0:0)	ENSGALG00010028675|ZBTB43	-0.412388	5.37137e-05	0.000457879
1-O-(2r-Hydroxy-4z-Octadecenyl)-Sn-Glycerol	ENSGALG00010026509|5S_rRNA	-0.412115	5.43905e-05	0.000462703
PE(0:0/16:0)	ENSGALG00010014738|BRWD1	-0.412076	5.449e-05	0.000463377
1-O-(2r-Hydroxy-Octadecyl)-Sn-Glycerol	ENSGALG00010025869|FASTKD2	0.412026	5.46135e-05	0.000464255
Clausarinol	ENSGALG00010027450|CAMSAP1	0.411664	5.55274e-05	0.000470715
8,8a-Deoxyoleandolide	ENSGALG00010011295|FAM167A	0.411499	5.59474e-05	0.00047368
PE(17:0/0:0)	ENSGALG00010023380|USP5	0.411466	5.60318e-05	0.000474274
PE(O-18:0/0:0)	ENSGALG00010012067|CZH18ORF25	-0.41145	5.6074e-05	0.000474572
PE(O-16:0/0:0)	ENSGALG00010029374|RCC1L	0.41145	5.6074e-05	0.000474572
Clausarinol	ENSGALG00010004689|BBX	0.411335	5.63705e-05	0.000476654
N-(Eicosanoyl)-Homoserine Lactone	ENSGALG00010004890|ACAT1	0.411219	5.66684e-05	0.00047875
Sphingosine	ENSGALG00010028562|ACSBG2	0.411121	5.69249e-05	0.000480553
PE(17:0/0:0)	ENSGALG00010011144|ATF7IP	-0.411104	5.69677e-05	0.000480855
Clausarinol	ENSGALG00010010917|TANC1	0.411088	5.70106e-05	0.000481149
1-Oxoprevitamin D3 / 1-Oxoprecholecalciferol	ENSGALG00010003755|SLC35A1	0.411071	5.70535e-05	0.00048145
Allylisopropylacetamide	ENSGALG00010013386|ITGAV	-0.411038	5.71394e-05	0.000482047
23-Hydroxy-3-Oxocycloart-24-En-26-Oic Acid	ENSGALG00010016468|TTC39B	0.410824	5.77008e-05	0.000485977
N-(Eicosanoyl)-Homoserine Lactone	ENSGALG00010001475|BMT2	-0.410726	5.79617e-05	0.00048781
23-Hydroxy-3-Oxocycloart-24-En-26-Oic Acid	ENSGALG00010007965|EGLN1	0.410545	5.84428e-05	0.000491171
PE(17:0/0:0)	ENSGALG00010019650|KBTBD8	-0.410545	5.84428e-05	0.000491171
PE(17:0/0:0)	ENSGALG00010020673|MMS19	0.410495	5.85746e-05	0.00049209
N-(Eicosanoyl)-Homoserine Lactone	ENSGALG00010003841|UBE2W	-0.410446	5.87067e-05	0.000493009
1-O-(2r-Hydroxy-4z-Octadecenyl)-Sn-Glycerol	ENSGALG00010026504|5S_rRNA	-0.410439	5.87242e-05	0.000493156
N-(Eicosanoyl)-Homoserine Lactone	ENSGALG00010013084|SGSM3	0.410396	5.88391e-05	0.000493932
C17 Sphinganine	ENSGALG00010006850|C5H14orf4	-0.410347	5.89718e-05	0.000494855
Clausarinol	ENSGALG00010012833|JAK2	0.410347	5.89718e-05	0.000494855
PE(0:0/16:0)	ENSGALG00010004139|PPEF2	-0.410232	5.92825e-05	0.000497022
Clausarinol	ENSGALG00010021722|AARS1	-0.410199	5.93715e-05	0.000497641
PE(17:0/0:0)	ENSGALG00010005442|SASH1	-0.40987	6.02687e-05	0.000503875
Leucyl-Glycine	ENSGALG00010023246|SP5	0.409656	6.08587e-05	0.000507982
Clausarinol	ENSGALG00010021029|PRDM2	0.409474	6.13621e-05	0.000511467
1-Oxoprevitamin D3 / 1-Oxoprecholecalciferol	ENSGALG00010024642|RAB3B	0.409277	6.19157e-05	0.000515278
Chimyl Alcohol	ENSGALG00010003125|APOO	0.409079	6.24739e-05	0.00051915
1-O-(2r-Hydroxy-4z-Octadecenyl)-Sn-Glycerol	ENSGALG00010017890|ANAPC1	0.409063	6.25206e-05	0.000519473
PE(O-18:1(9Z)/0:0)	ENSGALG00010004233|NHSL1	-0.408997	6.27079e-05	0.000520761
12-Methoxyeicosanoic Acid	ENSGALG00010012863|KCNE1	-0.408635	6.37471e-05	0.000527913
PC(17:1(10Z)/0:0)	ENSGALG00010024692|DRAM2	-0.408635	6.37471e-05	0.000527913
Allylisopropylacetamide	ENSGALG00010011658|TENM1	-0.408569	6.39367e-05	0.000529225
PC(17:1(10Z)/0:0)	ENSGALG00010004312|PDLIM5	-0.408503	6.41289e-05	0.000530537
Clausarinol	ENSGALG00010002251|GRK5	0.408388	6.44647e-05	0.000532842
N-(Eicosanoyl)-Homoserine Lactone	ENSGALG00010027502|THOP1	0.408355	6.4561e-05	0.000533499
N-(Eicosanoyl)-Homoserine Lactone	ENSGALG00010004312|PDLIM5	-0.408322	6.46574e-05	0.000534163
1-O-(2r-Hydroxy-Octadecyl)-Sn-Glycerol	ENSGALG00010010880|ELP3	0.407993	6.56287e-05	0.000540821
Allylisopropylacetamide	ENSGALG00010019307|ATF3	-0.407878	6.59719e-05	0.000543167
Enigmol	ENSGALG00010028562|ACSBG2	0.407696	6.65145e-05	0.000546882
13-Methoxy-Heneicosanoic Acid	ENSGALG00010014515|ETNK1	-0.407581	6.68619e-05	0.000549246
C17 Sphinganine	ENSGALG00010015320|TRPM6	-0.407499	6.71111e-05	0.000550942
Clausarinol	ENSGALG00010023234|RFX7	0.407499	6.71111e-05	0.000550942
PE(17:0/0:0)	ENSGALG00010005594|MRPL50	0.407351	6.75619e-05	0.000554013
Clausarinol	ENSGALG00010022149|NBEAL1	0.407268	6.78136e-05	0.00055572
PE(17:0/0:0)	ENSGALG00010004890|ACAT1	0.407219	6.7965e-05	0.000556748
N-(Eicosanoyl)-Homoserine Lactone	ENSGALG00010003125|APOO	0.407153	6.81673e-05	0.000558119
PE(17:0/0:0)	ENSGALG00010012067|CZH18ORF25	-0.407137	6.8218e-05	0.000558463
C17 Sphinganine	ENSGALG00010007133|BLVRA	0.407038	6.85228e-05	0.000560526
PE(O-18:0/0:0)	ENSGALG00010018306|DES	0.406758	6.93933e-05	0.000566423
Alpha-N-(3-Hydroxy-14-Methyl-Pentadecanoyl)-Ornithine	ENSGALG00010017985|ABCC5	-0.406692	6.95996e-05	0.000567829
PE(17:0/0:0)	ENSGALG00010017714|ATAD3A	0.40656	7.00139e-05	0.000570625
N-(Eicosanoyl)-Homoserine Lactone	ENSGALG00010017437|DRG2	0.406363	7.06397e-05	0.000574869
PE(O-16:0/0:0)	ENSGALG00010021727|MVK	0.406231	7.10598e-05	0.000577713
N-(Eicosanoyl)-Homoserine Lactone	ENSGALG00010017375|BDH1A	0.406198	7.11652e-05	0.000578429
PE(17:0/0:0)	ENSGALG00010010920|UBN2	-0.406132	7.13764e-05	0.000579844
Clausarinol	ENSGALG00010022769|FXYD6	-0.4061	7.14822e-05	0.000580552
C17 Sphinganine	ENSGALG00010002658|FBXL12	0.405951	7.19602e-05	0.000583778
PC(17:1(10Z)/0:0)	ENSGALG00010020377|TMEM230	0.405918	7.20668e-05	0.000584488
PC(17:1(10Z)/0:0)	ENSGALG00010019716|VEGFA	-0.40582	7.23876e-05	0.000586645
PE(17:0/0:0)	ENSGALG00010020282|MAGI1	-0.405556	7.32494e-05	0.000592416
N-(Eicosanoyl)-Homoserine Lactone	ENSGALG00010029747|TRPV3	-0.405457	7.3575e-05	0.000594605
PE(0:0/16:0)	ENSGALG00010022795|TAF4	-0.405392	7.37929e-05	0.000596063
MG(20:2(11Z,14Z)/0:0/0:0)	ENSGALG00010028562|ACSBG2	0.405375	7.38474e-05	0.000596425
Enigmol	ENSGALG00010028675|ZBTB43	-0.405375	7.38474e-05	0.000596425
N-(Eicosanoyl)-Homoserine Lactone	ENSGALG00010019101|POLE2	0.405309	7.4066e-05	0.000597889
PE(O-16:0/0:0)	ENSGALG00010017985|ABCC5	-0.405276	7.41756e-05	0.000598619
1-O-(2r-Hydroxy-4z-Octadecenyl)-Sn-Glycerol	ENSGALG00010021214|FBXL18	-0.405194	7.445e-05	0.000600444
Enigmol	ENSGALG00010007133|BLVRA	0.405029	7.50018e-05	0.00060413
PE(17:0/0:0)	ENSGALG00010013697|HDAC4	-0.404997	7.51126e-05	0.000604871
PE(0:0/20:0)	ENSGALG00010015173|ENS-1	0.404932	7.5329e-05	0.000606358
PE(0:0/16:0)	ENSGALG00010028675|ZBTB43	-0.404815	7.57247e-05	0.000608952
Clausarinol	ENSGALG00010012008|ZNF366	0.40475	7.59485e-05	0.000610443
PC(17:1(10Z)/0:0)	ENSGALG00010001238|GOLIM4	-0.404601	7.64542e-05	0.000613813
C17 Sphinganine	ENSGALG00010017799|GRAPL	0.40447	7.69063e-05	0.000616826
Chimyl Alcohol	ENSGALG00010015097|MFSD2A	0.404371	7.7247e-05	0.0006191
C17 Sphinganine	ENSGALG00010005532|GTPBP4	0.404322	7.74179e-05	0.000620232
PC(17:1(10Z)/0:0)	ENSGALG00010016850|GPR83L	-0.404289	7.7532e-05	0.000620995
Clausarinol	ENSGALG00010021892|NDUFV1	-0.40414	7.80475e-05	0.000624401
Clausarinol	ENSGALG00010011720|IKZF2	0.404108	7.81625e-05	0.000625165
PE(17:0/0:0)	ENSGALG00010025571|SRSF3	0.403762	7.93793e-05	0.000633236
N-(Eicosanoyl)-Homoserine Lactone	ENSGALG00010016404|ESRRG	-0.403696	7.96131e-05	0.000634784
PE(17:0/0:0)	ENSGALG00010005500|KATNA1	0.403679	7.96716e-05	0.000635179
N-(Eicosanoyl)-Homoserine Lactone	ENSGALG00010017850|TRMT5	0.403614	7.99062e-05	0.000636727
23-Hydroxy-3-Oxocycloart-24-En-26-Oic Acid	ENSGALG00010029419|RFC2	-0.403581	8.00237e-05	0.000637503
PE(0:0/16:0)	ENSGALG00010027502|THOP1	0.403317	8.09696e-05	0.000643756
PE(17:0/0:0)	ENSGALG00010019302|USP34	-0.403317	8.09696e-05	0.000643756
PC(17:1(10Z)/0:0)	ENSGALG00010012067|CZH18ORF25	-0.403251	8.12078e-05	0.000645341
MG(20:2(11Z,14Z)/0:0/0:0)	ENSGALG00010029735|SRP68	0.403235	8.12674e-05	0.000645739
Clausarinol	ENSGALG00010001179|GRHPR	-0.403186	8.14465e-05	0.000646917
Clausarinol	ENSGALG00010020966|PAPLN	0.403136	8.1626e-05	0.000648094
N-(Eicosanoyl)-Homoserine Lactone	ENSGALG00010018367|PAK5	-0.403004	8.21065e-05	0.000651256
Chimyl Alcohol	ENSGALG00010029247|CCDC92B	-0.402988	8.21667e-05	0.000651652
PE(O-18:0/0:0)	ENSGALG00010013755|ANGPT4	0.402955	8.22873e-05	0.000652441
1-O-(2r-Hydroxy-Octadecyl)-Sn-Glycerol	ENSGALG00010017388|PLPBP	0.402807	8.28321e-05	0.000656023
PE(O-18:1(9Z)/0:0)	ENSGALG00010023062|STX2	-0.402758	8.30144e-05	0.000657232
PE(17:0/0:0)	ENSGALG00010028058|GLT8D1	0.402741	8.30753e-05	0.000657636
13-Methoxy-Heneicosanoic Acid	ENSGALG00010019650|KBTBD8	-0.402609	8.35637e-05	0.000660843
Enigmol	ENSGALG00010016404|ESRRG	-0.402609	8.35637e-05	0.000660843
PE(O-18:0/0:0)	ENSGALG00010021015|RBM25	-0.402609	8.35637e-05	0.000660843
PE(17:0/0:0)	ENSGALG00010027776|TKTL1	0.402362	8.44866e-05	0.000666929
PE(17:0/0:0)	ENSGALG00010005568|PLEKHG1	-0.402362	8.44866e-05	0.000666929
Pgj3	ENSGALG00010005146|TGFB3	-0.402099	8.54814e-05	0.000673455
Clausarinol	ENSGALG00010008274|NFAT5	0.40205	8.56692e-05	0.00067468
PE(O-18:1(9Z)/0:0)	ENSGALG00010004977|RNF217	-0.402017	8.57945e-05	0.000675507
12-Methoxyeicosanoic Acid	ENSGALG00010019307|ATF3	-0.401869	8.63608e-05	0.000679207
Clausarinol	ENSGALG00010024074|ADCY7	0.401836	8.64871e-05	0.00068003
PE(O-18:1(9Z)/0:0)	ENSGALG00010017313|MAP4K3	-0.401786	8.66769e-05	0.000681272
PE(O-18:0/0:0)	ENSGALG00010022769|FXYD6	0.401671	8.71213e-05	0.000684149
PE(0:0/16:0)	ENSGALG00010018950|TTL	0.401622	8.73124e-05	0.000685402
PE(17:0/0:0)	ENSGALG00010010336|FMNL2	-0.401622	8.73124e-05	0.000685402
N-(Eicosanoyl)-Homoserine Lactone	ENSGALG00010021934|EFTUD2	0.401605	8.73761e-05	0.00068582
1-O-(2r-Hydroxy-Octadecyl)-Sn-Glycerol	ENSGALG00010002379|NHS	-0.401605	8.73761e-05	0.00068582
PC(17:1(10Z)/0:0)	ENSGALG00010008303|TEX10	0.401556	8.75677e-05	0.000687052
PE(0:0/16:0)	ENSGALG00010004243|KIAA1109	-0.401539	8.76317e-05	0.000687468
Pgj3	ENSGALG00010021025|CUEDC2	-0.401391	8.82092e-05	0.00069123
PE(O-18:0/0:0)	ENSGALG00010005238|TMEM63C	0.401375	8.82736e-05	0.000691653
PE(0:0/16:0)	ENSGALG00010022782|TMPRSS13	0.401358	8.83381e-05	0.000692065
PE(17:0/0:0)	ENSGALG00010016756|NUDT16L1	0.401325	8.84671e-05	0.000692908
PE(17:0/0:0)	ENSGALG00010019101|POLE2	0.401259	8.87256e-05	0.000694587
PE(O-16:0/0:0)	ENSGALG00010020282|MAGI1	-0.401161	8.91147e-05	0.000697101
PE(0:0/16:0)	ENSGALG00010012067|CZH18ORF25	-0.401045	8.95706e-05	0.000700049
1-Piperidinyloxy, 4-(((Dodecyloxy)Hydroxyphosphinyl)Oxy)-2,2,6,6-Tetramethyl-	ENSGALG00010016850|GPR83L	-0.401029	8.96359e-05	0.000700473
12-Methoxyeicosanoic Acid	ENSGALG00010019650|KBTBD8	-0.401029	8.96359e-05	0.000700473
1-O-(2r-Hydroxy-Octadecyl)-Sn-Glycerol	ENSGALG00010024759|APOC3	0.401024	8.9655e-05	0.000700622
Enigmol	ENSGALG00010020187|MMP23B	0.40093	9.00287e-05	0.00070302
PC(17:1(10Z)/0:0)	ENSGALG00010019985|UMPS	0.400831	9.04231e-05	0.00070558
PE(O-18:0/0:0)	ENSGALG00010012614|LHFPL2	-0.400798	9.05549e-05	0.000706421
Clausarinol	ENSGALG00010013527|ADARB1	0.400782	9.06209e-05	0.000706849
PE(O-18:0/0:0)	ENSGALG00010014272|PARD6B	-0.400766	9.06869e-05	0.000707273
Chimyl Alcohol	ENSGALG00010025869|FASTKD2	0.4007	9.09515e-05	0.000708986
C17 Sphinganine	ENSGALG00010012988|RPL18A	0.400584	9.14161e-05	0.000711981
PC(17:1(10Z)/0:0)	ENSGALG00010002819|BMP3	-0.400469	9.1883e-05	0.000714994
PE(17:0/0:0)	ENSGALG00010005963|UGCG	-0.400469	9.1883e-05	0.000714994
PE(O-18:1(9Z)/0:0)	ENSGALG00010024757|PPFIA1	-0.400453	9.19498e-05	0.000715422
N-(Eicosanoyl)-Homoserine Lactone	ENSGALG00010003755|SLC35A1	0.400354	9.2352e-05	0.000717992
1-Piperidinyloxy, 4-(((Dodecyloxy)Hydroxyphosphinyl)Oxy)-2,2,6,6-Tetramethyl-	ENSGALG00010013317|PREP	0.400305	9.25537e-05	0.000719306
Clausarinol	ENSGALG00010020386|PPM1B	0.400305	9.25537e-05	0.000719306
Pgj3	ENSGALG00010008235|MAEL	0.400189	9.3026e-05	0.000722346
Allylisopropylacetamide	ENSGALG00010016947|CANX	-0.400107	9.33647e-05	0.000724529
Clausarinol	ENSGALG00010028675|ZBTB43	0.400058	9.35684e-05	0.000725834
PE(O-18:0/0:0)	ENSGALG00010009028|PDLIM7	0.400008	9.37726e-05	0.000727147
